# Supplementary material for: SARS-CoV-2 Mutations and COVID-19 Clinical Outcome: Mutation Global Frequency Dynamics and Structural Modulation Hold the Key
Source: Front Cell Infect Microbiol. 2022 Mar 21;12:868414. doi: 10.3389/fcimb.2022.868414 (PMC8978958; doi:10.3389/fcimb.2022.868414)
Supplement: Supplementary Table 1 — Distribution of clade and lineages across 246 cohort samples. [file Table_1.xlsx]

## Sheet: Cohort-clade-lineage
Supplementary Table 1 : Distribution of clade and lineages across 246 cohort samples.
Sample Ids	Clade	Lineage
IGIB1040202137	20B	B.1.1.306
IGIB1130001	19A	-
IGIB11301309	19A	B.1
IGIB11301421	20A	-
IGIB11301775	20A	B.1
IGIB11301874	19A	B
IGIB11301959	19A	B
IGIB11302264	20A	B.1
IGIB11303565	20A	B.1.36
IGIB11303573	20A	B.1.36
IGIB11303760	20A	B.1.36
IGIB11304392	20A	B.1.36
IGIB11304400	20A	B.1.36
IGIB11304639	20A	B.1
IGIB11304668	20A	B.1.78
IGIB11305043	20A	B.1.36.8
IGIB11305571	20A	-
IGIB11305615	20A	B.1.36
IGIB1040201433	20A	B.1.210
IGIB1040201554	20A	B.1.210
IGIB104020265	20B	B.1.1.306
IGIB1040202719	20B	B.1.1.216
IGIB1040202860	20B	B.1.1.306
IGIB104020327	20B	B.1.1
IGIB1040204596	20A	-
IGIB1040206259	20B	B.1.1
IGIB1040206373	20B	B.1.1.306
IGIB1040206374	20B	-
IGIB1040206382	20B	B.1.1
IGIB1040206488	20B	B.1.1.306
IGIB1040206489	20B	-
IGIB1040206502	20B	B.1.1.306
IGIB1040206504	20B	B.1.1.306
IGIB1040206577	20B	B.1.1
IGIB1040206579	20B	B.1.1
IGIB1040206583	20B	B.1.1
IGIB1040206617	19A	-
IGIB1040206618	20B	B.1.1.46
IGIB1040206619	20B	B.1.1.46
IGIB1040206687	20B	B.1.1
IGIB1040206691	20B	B.1.1.306
IGIB1040206693	20B	B.1.1
IGIB1040206784	20B	B.1.1.306
IGIB1040206805	20B	B.1.1.306
IGIB1040206878	20A	B.1
IGIB1040208074	20B	B.1.1.306
IGIB1130002	19A	-
IGIB1130003	19A	B.6
IGIB1130004	19A	-
IGIB1130005	19A	-
IGIB1130008	19A	B.6.6
IGIB1130009	19A	-
IGIB1130011	19A	-
IGIB1130012	20B	B.1.1
IGIB1130013	19A	B.6
IGIB1130016	19A	B.6
IGIB1130017	19A	B.6
IGIB1130018	19A	B.6
IGIB1130019	19A	B.6
IGIB1130021	19A	B.6
IGIB1130023	19A	B.6
IGIB1130029	19A	B.6
IGIB1130030	19A	B.6
IGIB1130031	19A	B.6
IGIB1130032	19A	B.6
IGIB1130033	19A	B.6
IGIB1130034	19A	B.6
IGIB1130035	19A	B.6
IGIB1130036	19A	B.6
IGIB1130037	19A	B.6
IGIB1130038	19A	B.6
IGIB1130039	19A	B.6
IGIB1130040	19A	B.6
IGIB1130041	19A	B.6
IGIB1130042	19A	B.6
IGIB1130043	19A	B.6
IGIB1130044	19A	B.6
IGIB1130045	19A	B.6
IGIB1130046	19A	B.6
IGIB1130047	19A	B.6
IGIB1130048	19A	B.6
IGIB1130049	19A	B.6
IGIB1130050	19A	B.6
IGIB1130051	19A	B.6
IGIB1130052	19A	B.6
IGIB1130053	19A	B.6
IGIB1130054	19A	B.6
IGIB1130055	19A	B.6
IGIB1130056	19A	B.6
IGIB1130057	19A	B.6
IGIB1130058	19A	B.6.6
IGIB1130059	19A	B.6
IGIB1130060	19A	B.6.6
IGIB1130061	19A	B.6
IGIB1130062	19A	B.6.6
IGIB1130063	19A	B.6
IGIB1130064	19A	B.6
IGIB1130065	19A	B.6
IGIB1130066	19A	B.6
IGIB1130067	19A	B.6
IGIB1130068	19A	B.6.6
IGIB11300693	20B	-
IGIB1130069	19A	B.6
IGIB1130070	19A	B.6
IGIB1130071	19A	B.6.6
IGIB1130072	19A	B.6
IGIB1130073	19A	B.6
IGIB1130074	19A	B.6
IGIB1130075	19A	B.6
IGIB1130076	19A	B.6.6
IGIB1130077	19A	B.6
IGIB1130078	19A	B.6
IGIB1130079	19A	B.6.6
IGIB1130080	19A	B.6
IGIB1130081	19A	B.6
IGIB1130082	19A	B.6
IGIB1130083	19A	B.6
IGIB1130084	19A	B.6
IGIB1130085	19A	B.6
IGIB1130086	19A	B.6
IGIB1130087	19A	B.6
IGIB1130088	19A	B.6
IGIB1130089	19A	B.6
IGIB1130090	19A	B.6
IGIB1130091	19A	B.6.6
IGIB1130092	19A	B.6
IGIB1130093	19A	B.6
IGIB1130094	19A	B.6
IGIB1130095	19A	B.6
IGIB1130096	19A	B.6
IGIB1130097	19A	B.6
IGIB1130098	19A	B.6.6
IGIB1130099	19A	B.6
IGIB1130100	19A	B.6
IGIB113011409	19A	-
IGIB113011563	20A	B.1.36.10
IGIB11301567	19A	B
IGIB11301715	20A	-
IGIB11301748	20A	B.1
IGIB11301792	20A	-
IGIB11301795	19A	-
IGIB11301798	19A	-
IGIB11301829	20A	B.1.36
IGIB11301835	20A	B.1.184
IGIB11301875	19A	-
IGIB11301995	19A	-
IGIB11302008	19A	-
IGIB11302237	20A	B.1.36
IGIB11302272	19A	B.1.260
IGIB11302541	19A	-
IGIB11302551	20A	B.1.260
IGIB11302922	19A	B
IGIB11302930	20A	B.1.36
IGIB11302975	20A	B.1.36
IGIB113031657	20A	B.1
IGIB11303311	19A	B.1.36.10
IGIB11303315	20A	B.1.184
IGIB11303317	19A	-
IGIB11303331	20A	B.1.36
IGIB11303332	20A	B.1.36
IGIB11303355	20A	B.1.36
IGIB11303358	20A	B.1.36
IGIB11303507	20A	-
IGIB11303508	19A	B.1.235
IGIB11303523	19A	A
IGIB11303557	20A	B.1.36.10
IGIB11303563	19A	-
IGIB11303580	20A	B.1
IGIB11303588	20A	B.1.36
IGIB11303596	19A	-
IGIB11303602	19A	B.6
IGIB11303605	20A	B.1.36
IGIB11303642	19A	B.1
IGIB11303662	19A	-
IGIB11303663	19A	B
IGIB11303664	20A	-
IGIB11303711	19A	-
IGIB11303712	19A	-
IGIB11303770	20A	B.1.36.10
IGIB11303788	19A	-
IGIB11303817	19A	-
IGIB11303932	19A	B
IGIB11303953	20A	B.1
IGIB11303963	20A	B.1.184
IGIB11303980	19A	B.1
IGIB113041443	20A	B.1
IGIB11304171	20A	B.1.36
IGIB113041961	19A	-
IGIB11304239	20A	B.1.36
IGIB113042520	20A	B.1.36
IGIB11304384	20A	B.1.260
IGIB11304386	20A	B.1.36
IGIB11304410	20A	B.1.36
IGIB11304423	19A	B.6.6
IGIB11304428	20A	B.1
IGIB11304453	20A	B.1.36
IGIB11304567	20A	B.1
IGIB11304570	20A	B.1
IGIB11304579	20B	B.1.1.216
IGIB11304644	20A	B.1.36
IGIB11304645	19A	-
IGIB11304655	20A	B.1
IGIB11304669	20B	B.1.1.216
IGIB11304690	20A	B.1
IGIB11304763	20A	B.1
IGIB11304767	20A	B.1.36
IGIB11304768	20A	-
IGIB11304769	20B	B.1.1.216
IGIB11304857	20A	B.1.184
IGIB11304871	20A	B.1
IGIB11304885	20A	B.1.36
IGIB11304886	19A	-
IGIB11304887	20A	B.1.36
IGIB11304903	20A	B.1
IGIB11305015	20A	-
IGIB11305017	20B	B.1.1
IGIB11305020	20A	B.1
IGIB11305028	20B	B.1.1
IGIB11305034	20A	B.1.36
IGIB11305044	19A	B.1
IGIB11305065	20A	B.1
IGIB11305069	20A	B.1
IGIB11305072	20A	B.1
IGIB11305082	19A	B
IGIB11305086	20A	B.1.36
IGIB11305164	20A	B.1.36
IGIB113051662	20A	-
IGIB11305171	19A	B.1.36.10
IGIB11305181	20A	B.1
IGIB11305188	20A	B.1.36.10
IGIB11305231	20A	B.1.36
IGIB113052552	20A	B.1
IGIB11305269	20A	B.1.143
IGIB11305576	19A	B
IGIB11305608	19A	B
IGIB11305635	19A	-
IGIB11305641	20B	B.1.1.306
IGIB11305680	20A	B.1.36
IGIB11305763	20A	B.1.36
IGIB11305764	20A	B.1.36
IGIB11305766	20A	B.1
IGIB11305767	20A	-
IGIB113071357	19A	B.1.260
IGIB113071549	19A	B.1.260
IGIB113071702	20A	B.1.36
IGIB113081708	20A	-
