# Supplementary material for: SARS-CoV-2 Mutations and COVID-19 Clinical Outcome: Mutation Global Frequency Dynamics and Structural Modulation Hold the Key
Source: Front Cell Infect Microbiol. 2022 Mar 21;12:868414. doi: 10.3389/fcimb.2022.868414 (PMC8978958; doi:10.3389/fcimb.2022.868414)
Supplement: Supplementary Table 2 — Individual mutations across our sample cohort with its statistical significance (p-value) and phi-coefficient correlation (rφ) value. [file Table_2.xlsx]

## Sheet: Cohort-mutations
Supplementary Table 2: Individual mutations across our sample cohort with it's statistical significance (p-value) and phi-coefficient correlation (rφ) value.
Position	Nucleotide change	Amino Acid change	gene	Mutation type	Impact	Mortality Frequency (Number of patients)	Recovered Frequency (Number of patients)	Cohort Frequency (Number of patients)	Cohort Frequency %	Global Frequency %	Unique with the clinical outcome	Fisher test p-value	phi-coefficient value	later selected as VOC/VOI
28854	C28854T	S194L	N	missense	MODERATE	10	0	10	4.07	2.09	Unique	2.35e-13	-0.73
14408	C14408T	P4715L	orf1ab	missense	MODERATE	18	141	159	64.63	99.14		0.000444971	-0.21	19A
23403	A23403G	D614G	S	missense	MODERATE	17	127	144	58.54	99.25		0.000840774	-0.2	21B (Kappa),21F (Iota),20I (Alpha, V1),21A (Delta),21I (Delta),21J (Delta),D614G,21B (Kappa),21D (Eta),21F (Iota),21G (Lambda),21H (Mu)
6310	C6310A	S2015R	orf1ab	missense	MODERATE	1	97	98	39.84	0.03		0.00180988	0.2
23929	C23929T	Y789Y	S	synonymous	LOW	1	94	95	38.62	0.18		0.0019366	0.19
6312	C6312A	T2016K	orf1ab	missense	MODERATE	2	106	108	43.9	0.07		0.00293402	0.19
28854	C28854T,A	S194*	N	stop_gained	HIGH	0	65	65	26.42	2.09	Unique	0.00450236	0.17
6466	A6466G	K2067K	orf1ab	synonymous	LOW	2	0	2	0.81	0.01	Unique	0.00507715	-0.32
7721	C7721A	Q2486K	orf1ab	missense	MODERATE	2	0	2	0.81	0	Unique	0.00507715	-0.32
13650	T13650G	F4462L	orf1ab	missense	MODERATE	2	0	2	0.81	#N/A	Unique	0.00507715	-0.32
15957	G15957T,A	G5231G	orf1ab	synonymous	LOW	2	0	2	0.81	0.110053	Unique	0.00507715	-0.32
21736	C21736A,T	F58L	S	missense	MODERATE	2	0	2	0.81	0.107465	Unique	0.00507715	-0.32
28031	T28031C	Y46Y	ORF8	synonymous	LOW	2	0	2	0.81	0.02	Unique	0.00507715	-0.32
28703	G28703T,C	D144H	N	missense	MODERATE	2	0	2	0.81	0.135765	Unique	0.00507715	-0.32
29049	G29049A	R259Q	N	missense	MODERATE	2	0	2	0.81	0	Unique	0.00507715	-0.32
9042	C9042A,T	S2926Y	orf1ab	missense	MODERATE	2	0	2	0.81	0.034352	Unique	0.00507715	-0.32
18877	C18877T	L6205L	orf1ab	synonymous	LOW	14	95	109	44.31	2.74		0.00525444	-0.19
241	C241T	-	5' UTR orf1ab	upstream_gene	MODIFIER	15	109	124	50.41	99.07		0.0056256	-0.19
28906	TGGCAATGGC28906T	N213_G215del	N	disruptive_inframe_deletion	MODERATE	4	8	12	4.88	0		0.00695061	-0.23
4900	C4900T	H1545H	orf1ab	synonymous	LOW	3	4	7	2.85	0.42		0.00963998	-0.23
4901	C4901A	L1546I	orf1ab	missense	MODERATE	3	4	7	2.85	0		0.00963998	-0.23
26194	A26194T	T268S	ORF3a	missense	MODERATE	5	16	21	8.54	0		0.0114523	-0.19
3509	G3509T	A1082S	orf1ab	missense	MODERATE	2	1	3	1.22	0		0.0145656	-0.25
26735	C26735T	Y71Y	M	synonymous	LOW	12	83	95	38.62	1.85		0.0209766	-0.16
25563	G25563T	Q57H	ORF3a	missense	MODERATE	12	86	98	39.84	10.17		0.0227936	-0.15	Mu
3037	C3037T	F924F	orf1ab	synonymous	LOW	14	112	126	51.22	99.03		0.0259053	-0.15	21D (Eta)
1060	C1060T	T265T	orf1ab	synonymous	LOW	2	2	4	1.63	0.13		0.0278611	-0.21
28880	A28880T	R203W	N	missense	MODERATE	3	7	10	4.07	0		0.0286727	-0.18
13730	C13730T	A4489V	orf1ab	missense	MODERATE	4	112	116	47.15	0.19		0.0295806	0.14
15772	A15772T	S5170C	orf1ab	missense	MODERATE	3	8	11	4.47	0		0.0376023	-0.17
7459	G7459A	V2398V	orf1ab	synonymous	LOW	2	3	5	2.03	0		0.0444165	-0.18
12312	C12312T	A4016V	orf1ab	missense	MODERATE	2	4	6	2.44	0.08		0.0637368	-0.16
25521	C25521T	F43F	ORF3a	synonymous	LOW	2	4	6	2.44	0.36		0.0637368	-0.16
1947	T1947C	V561A	orf1ab	missense	MODERATE	7	45	52	21.14	0.31		0.0708822	-0.12
23593	G23593T	Q677H	S	missense	MODERATE	3	11	14	5.69	0.66		0.0719822	-0.13	21D (Eta)
282	C282A	P6H	orf1ab	missense	MODERATE	1	0	1	0.41	0	Unique	0.0731707	-0.23
283	T283C	P6P	orf1ab	synonymous	LOW	1	0	1	0.41	0	Unique	0.0731707	-0.23
395	C395A	Q44K	orf1ab	missense	MODERATE	1	0	1	0.41	0	Unique	0.0731707	-0.23
483	G483A	R73H	orf1ab	missense	MODERATE	1	0	1	0.41	0.02	Unique	0.0731707	-0.23
486	C486A	S74*	orf1ab	stop_gained	HIGH	1	0	1	0.41	#N/A	Unique	0.0731707	-0.23
494	C494A	R77R	orf1ab	synonymous	LOW	1	0	1	0.41	0	Unique	0.0731707	-0.23
506	C506A	H81N	orf1ab	missense	MODERATE	1	0	1	0.41	0	Unique	0.0731707	-0.23
516	T516A	V84D	orf1ab	missense	MODERATE	1	0	1	0.41	0	Unique	0.0731707	-0.23
599	G599T	G112C	orf1ab	missense	MODERATE	1	0	1	0.41	0.01	Unique	0.0731707	-0.23
602	G602A	E113K	orf1ab	missense	MODERATE	1	0	1	0.41	0	Unique	0.0731707	-0.23
623	A623G	K120E	orf1ab	missense	MODERATE	1	0	1	0.41	0	Unique	0.0731707	-0.23
702	G702A	G146D	orf1ab	missense	MODERATE	1	0	1	0.41	0	Unique	0.0731707	-0.23
731	G731T	D156Y	orf1ab	missense	MODERATE	1	0	1	0.41	0	Unique	0.0731707	-0.23
763	C763T	S166S	orf1ab	synonymous	LOW	1	0	1	0.41	0.01	Unique	0.0731707	-0.23
784	C784T	L173L	orf1ab	synonymous	LOW	1	0	1	0.41	0.02	Unique	0.0731707	-0.23
799	CGGA799C	G180del	orf1ab	disruptive_inframe_deletion	MODERATE	1	0	1	0.41	#N/A	Unique	0.0731707	-0.23
823	C823A	V186V	orf1ab	synonymous	LOW	1	0	1	0.41	0	Unique	0.0731707	-0.23
952	C952A	Y229*	orf1ab	stop_gained	HIGH	1	0	1	0.41	0	Unique	0.0731707	-0.23
962	G962T	E233*	orf1ab	stop_gained	HIGH	1	0	1	0.41	#N/A	Unique	0.0731707	-0.23
968	G968T	E235*	orf1ab	stop_gained	HIGH	1	0	1	0.41	0	Unique	0.0731707	-0.23
1059	C1059A	T265N	orf1ab	missense	MODERATE	1	0	1	0.41	0	Unique	0.0731707	-0.23	20C
1076	C1076T	P271S	orf1ab	missense	MODERATE	1	0	1	0.41	0.03	Unique	0.0731707	-0.23
1112	A1112G	T283A	orf1ab	missense	MODERATE	1	0	1	0.41	0	Unique	0.0731707	-0.23
1145	G1145T	D294Y	orf1ab	missense	MODERATE	1	0	1	0.41	0	Unique	0.0731707	-0.23
1177	T1177A	Y304*	orf1ab	stop_gained	HIGH	1	0	1	0.41	#N/A	Unique	0.0731707	-0.23
1230	A1230G	K322R	orf1ab	missense	MODERATE	1	0	1	0.41	0.05	Unique	0.0731707	-0.23
1299	G1299T	G345V	orf1ab	missense	MODERATE	1	0	1	0.41	0	Unique	0.0731707	-0.23
1325	G1325T	A354S	orf1ab	missense	MODERATE	1	0	1	0.41	0	Unique	0.0731707	-0.23
1420	C1420T	A385A	orf1ab	synonymous	LOW	1	0	1	0.41	0.16	Unique	0.0731707	-0.23
1619	G1619A	E452K	orf1ab	missense	MODERATE	1	0	1	0.41	0.01	Unique	0.0731707	-0.23
1699	A1699G	A478A	orf1ab	synonymous	LOW	1	0	1	0.41	0	Unique	0.0731707	-0.23
1729	G1729T	V488V	orf1ab	synonymous	LOW	1	0	1	0.41	0	Unique	0.0731707	-0.23
1730	G1730A	E489K	orf1ab	missense	MODERATE	1	0	1	0.41	0.01	Unique	0.0731707	-0.23
1855	G1855A	L530L	orf1ab	synonymous	LOW	1	0	1	0.41	0	Unique	0.0731707	-0.23
2037	C2037T	A591V	orf1ab	missense	MODERATE	1	0	1	0.41	0.16	Unique	0.0731707	-0.23
2091	C2091T	T609I	orf1ab	missense	MODERATE	1	0	1	0.41	0.15	Unique	0.0731707	-0.23
2095	G2095A	S610S	orf1ab	synonymous	LOW	1	0	1	0.41	0.04	Unique	0.0731707	-0.23
2113	C2113T	I616I	orf1ab	synonymous	LOW	1	0	1	0.41	0.13	Unique	0.0731707	-0.23
2118	G2118C	G618A	orf1ab	missense	MODERATE	1	0	1	0.41	0	Unique	0.0731707	-0.23
2158	T2158C	L631L	orf1ab	synonymous	LOW	1	0	1	0.41	0.01	Unique	0.0731707	-0.23
2164	G2164T	E633D	orf1ab	missense	MODERATE	1	0	1	0.41	0.05	Unique	0.0731707	-0.23
2262	C2262T	T666I	orf1ab	missense	MODERATE	1	0	1	0.41	0.01	Unique	0.0731707	-0.23
2485	C2485T	I740I	orf1ab	synonymous	LOW	1	0	1	0.41	0.26	Unique	0.0731707	-0.23
2967	G2967T	S901I	orf1ab	missense	MODERATE	1	0	1	0.41	0	Unique	0.0731707	-0.23
3119	G3119T	E952*	orf1ab	stop_gained	HIGH	1	0	1	0.41	#N/A	Unique	0.0731707	-0.23
3258	A3258G	Q998R	orf1ab	missense	MODERATE	1	0	1	0.41	0	Unique	0.0731707	-0.23
3442	T3442C	N1059N	orf1ab	synonymous	LOW	1	0	1	0.41	0.01	Unique	0.0731707	-0.23
3505	C3505T	N1080N	orf1ab	synonymous	LOW	1	0	1	0.41	0.02	Unique	0.0731707	-0.23
3779	A3779G	N1172D	orf1ab	missense	MODERATE	1	0	1	0.41	0	Unique	0.0731707	-0.23
4068	C4068T	A1268V	orf1ab	missense	MODERATE	1	0	1	0.41	0.04	Unique	0.0731707	-0.23
4070	A4070T	T1269S	orf1ab	missense	MODERATE	1	0	1	0.41	0	Unique	0.0731707	-0.23
4136	G4136A	V1291I	orf1ab	missense	MODERATE	1	0	1	0.41	0.03	Unique	0.0731707	-0.23
4139	C4139A	Q1292K	orf1ab	missense	MODERATE	1	0	1	0.41	0	Unique	0.0731707	-0.23
4203	T4203C	L1313P	orf1ab	missense	MODERATE	1	0	1	0.41	#N/A	Unique	0.0731707	-0.23
4331	C4331A	L1356I	orf1ab	missense	MODERATE	1	0	1	0.41	0	Unique	0.0731707	-0.23
4374	C4374T	T1370I	orf1ab	missense	MODERATE	1	0	1	0.41	0	Unique	0.0731707	-0.23
4718	G4718T	A1485S	orf1ab	missense	MODERATE	1	0	1	0.41	0	Unique	0.0731707	-0.23
4740	C4740A	S1492Y	orf1ab	missense	MODERATE	1	0	1	0.41	0	Unique	0.0731707	-0.23
4788	C4788A	A1508D	orf1ab	missense	MODERATE	1	0	1	0.41	0	Unique	0.0731707	-0.23
4854	G4854A	R1530K	orf1ab	missense	MODERATE	1	0	1	0.41	0	Unique	0.0731707	-0.23
5007	C5007A	T1581K	orf1ab	missense	MODERATE	1	0	1	0.41	0	Unique	0.0731707	-0.23
5091	C5091A	P1609H	orf1ab	missense	MODERATE	1	0	1	0.41	#N/A	Unique	0.0731707	-0.23
5303	T5303C	L1680L	orf1ab	synonymous	LOW	1	0	1	0.41	0	Unique	0.0731707	-0.23
5386	T5386C	A1707A	orf1ab	synonymous	LOW	1	0	1	0.41	0	Unique	0.0731707	-0.23
5768	C5768A	H1835N	orf1ab	missense	MODERATE	1	0	1	0.41	0	Unique	0.0731707	-0.23
5934	C5934T	T1890I	orf1ab	missense	MODERATE	1	0	1	0.41	0.05	Unique	0.0731707	-0.23
6241	G6241A	W1992*	orf1ab	stop_gained	HIGH	1	0	1	0.41	0	Unique	0.0731707	-0.23
6245	GT6245G	N1995fs	orf1ab	frameshift	HIGH	1	0	1	0.41	#N/A	Unique	0.0731707	-0.23
6319	A6319G	P2018P	orf1ab	synonymous	LOW	1	0	1	0.41	2.18	Unique	0.0731707	-0.23	20J (Gamma,V3)
6348	TGAAG6348T	K2029fs	orf1ab	frameshift	HIGH	1	0	1	0.41	#N/A	Unique	0.0731707	-0.23
6359	G6359A	D2032N	orf1ab	missense	MODERATE	1	0	1	0.41	0.01	Unique	0.0731707	-0.23
6548	C6548G	L2095V	orf1ab	missense	MODERATE	1	0	1	0.41	0	Unique	0.0731707	-0.23
6706	C6706T	N2147N	orf1ab	synonymous	LOW	1	0	1	0.41	0.42	Unique	0.0731707	-0.23
6810	T6810C	F2182S	orf1ab	missense	MODERATE	1	0	1	0.41	0	Unique	0.0731707	-0.23
6813	C6813G	T2183S	orf1ab	missense	MODERATE	1	0	1	0.41	0	Unique	0.0731707	-0.23
6816	G6816A	R2184K	orf1ab	missense	MODERATE	1	0	1	0.41	0.02	Unique	0.0731707	-0.23
7179	A7179G	E2305G	orf1ab	missense	MODERATE	1	0	1	0.41	0	Unique	0.0731707	-0.23
7181	A7181T	T2306S	orf1ab	missense	MODERATE	1	0	1	0.41	#N/A	Unique	0.0731707	-0.23
7360	G7360T	M2365I	orf1ab	missense	MODERATE	1	0	1	0.41	0.06	Unique	0.0731707	-0.23
7362	G7362A	W2366*	orf1ab	stop_gained	HIGH	1	0	1	0.41	0	Unique	0.0731707	-0.23
7368	T7368C	I2368T	orf1ab	missense	MODERATE	1	0	1	0.41	0	Unique	0.0731707	-0.23
7423	CT7423C	F2387fs	orf1ab	frameshift	HIGH	1	0	1	0.41	0	Unique	0.0731707	-0.23
7529	G7529T	E2422*	orf1ab	stop_gained	HIGH	1	0	1	0.41	0	Unique	0.0731707	-0.23
7578	C7578A	A2438D	orf1ab	missense	MODERATE	1	0	1	0.41	0	Unique	0.0731707	-0.23
7614	G7614C	W2450S	orf1ab	missense	MODERATE	1	0	1	0.41	0	Unique	0.0731707	-0.23
7626	A7626G	N2454S	orf1ab	missense	MODERATE	1	0	1	0.41	0	Unique	0.0731707	-0.23
7667	G7667T	E2468*	orf1ab	stop_gained	HIGH	1	0	1	0.41	0	Unique	0.0731707	-0.23
7713	C7713A	P2483H	orf1ab	missense	MODERATE	1	0	1	0.41	0	Unique	0.0731707	-0.23
7815	C7815A	S2517Y	orf1ab	missense	MODERATE	1	0	1	0.41	0	Unique	0.0731707	-0.23
7945	C7945T	Y2560Y	orf1ab	synonymous	LOW	1	0	1	0.41	0.22	Unique	0.0731707	-0.23
8055	C8055A	T2597K	orf1ab	missense	MODERATE	1	0	1	0.41	0	Unique	0.0731707	-0.23
8291	A8291T	T2676S	orf1ab	missense	MODERATE	1	0	1	0.41	#N/A	Unique	0.0731707	-0.23
8368	G8368A	A2701A	orf1ab	synonymous	LOW	1	0	1	0.41	0.01	Unique	0.0731707	-0.23
8407	C8407A	N2714K	orf1ab	missense	MODERATE	1	0	1	0.41	0	Unique	0.0731707	-0.23
8497	T8497C	C2744C	orf1ab	synonymous	LOW	1	0	1	0.41	0	Unique	0.0731707	-0.23
8599	T8599C	L2778L	orf1ab	synonymous	LOW	1	0	1	0.41	0.01	Unique	0.0731707	-0.23
8629	T8629C	Y2788Y	orf1ab	synonymous	LOW	1	0	1	0.41	0	Unique	0.0731707	-0.23
8720	G8720T	D2819Y	orf1ab	missense	MODERATE	1	0	1	0.41	0	Unique	0.0731707	-0.23
8726	G8726A	A2821T	orf1ab	missense	MODERATE	1	0	1	0.41	0.01	Unique	0.0731707	-0.23
8964	C8964T	S2900L	orf1ab	missense	MODERATE	1	0	1	0.41	0.31	Unique	0.0731707	-0.23
9010	G9010T	L2915F	orf1ab	missense	MODERATE	1	0	1	0.41	0	Unique	0.0731707	-0.23
9021	G9021A	C2919Y	orf1ab	missense	MODERATE	1	0	1	0.41	#N/A	Unique	0.0731707	-0.23
9051	C9051A	P2929Q	orf1ab	missense	MODERATE	1	0	1	0.41	0	Unique	0.0731707	-0.23
9220	G9220A	R2985R	orf1ab	synonymous	LOW	1	0	1	0.41	0.07	Unique	0.0731707	-0.23
9237	G9237T	R2991I	orf1ab	missense	MODERATE	1	0	1	0.41	0	Unique	0.0731707	-0.23
9350	A9350G	N3029D	orf1ab	missense	MODERATE	1	0	1	0.41	0	Unique	0.0731707	-0.23
9666	C9666T	P3134L	orf1ab	missense	MODERATE	1	0	1	0.41	0	Unique	0.0731707	-0.23
9866	C9866A	L3201I	orf1ab	missense	MODERATE	1	0	1	0.41	0.01	Unique	0.0731707	-0.23
9951	CTG9951C	A3230fs	orf1ab	frameshift	HIGH	1	0	1	0.41	#N/A	Unique	0.0731707	-0.23
9969	C9969T	A3235V	orf1ab	missense	MODERATE	1	0	1	0.41	0.02	Unique	0.0731707	-0.23
9996	C9996A	S3244*	orf1ab	stop_gained	HIGH	1	0	1	0.41	#N/A	Unique	0.0731707	-0.23
10078	C10078A	F3271L	orf1ab	missense	MODERATE	1	0	1	0.41	0	Unique	0.0731707	-0.23
10086	G10086T	G3274V	orf1ab	missense	MODERATE	1	0	1	0.41	#N/A	Unique	0.0731707	-0.23
10162	TTACTGTCCAAGACATG10162T	Y3300fs	orf1ab	frameshift	HIGH	1	0	1	0.41	#N/A	Unique	0.0731707	-0.23
10164	A10164T	Y3300F	orf1ab	missense	MODERATE	1	0	1	0.41	#N/A	Unique	0.0731707	-0.23
10185	G10185A	C3307Y	orf1ab	missense	MODERATE	1	0	1	0.41	#N/A	Unique	0.0731707	-0.23
10369	C10369T	R3368R	orf1ab	synonymous	LOW	1	0	1	0.41	0.43	Unique	0.0731707	-0.23
10673	T10673C	W3470R	orf1ab	missense	MODERATE	1	0	1	0.41	#N/A	Unique	0.0731707	-0.23
10765	C10765T	Y3500Y	orf1ab	synonymous	LOW	1	0	1	0.41	0.04	Unique	0.0731707	-0.23
10815	C10815A	S3517Y	orf1ab	missense	MODERATE	1	0	1	0.41	0	Unique	0.0731707	-0.23
10820	C10820A	Q3519K	orf1ab	missense	MODERATE	1	0	1	0.41	0	Unique	0.0731707	-0.23
10963	T10963C	V3566V	orf1ab	synonymous	LOW	1	0	1	0.41	0	Unique	0.0731707	-0.23
10969	C10969A	F3568L	orf1ab	missense	MODERATE	1	0	1	0.41	0	Unique	0.0731707	-0.23
10977	C10977A	A3571E	orf1ab	missense	MODERATE	1	0	1	0.41	0	Unique	0.0731707	-0.23
10987	A10987T	R3574S	orf1ab	missense	MODERATE	1	0	1	0.41	0	Unique	0.0731707	-0.23
11034	C11034A	S3590*	orf1ab	stop_gained	HIGH	1	0	1	0.41	#N/A	Unique	0.0731707	-0.23
11096	T11096C	F3611L	orf1ab	missense	MODERATE	1	0	1	0.41	0	Unique	0.0731707	-0.23
11100	T11100A	L3612*	orf1ab	stop_gained	HIGH	1	0	1	0.41	#N/A	Unique	0.0731707	-0.23
11333	G11333T	V3690L	orf1ab	missense	MODERATE	1	0	1	0.41	0.03	Unique	0.0731707	-0.23
11521	G11521C	M3752I	orf1ab	missense	MODERATE	1	0	1	0.41	0	Unique	0.0731707	-0.23
11674	CT11674C	F3804fs	orf1ab	frameshift	HIGH	1	0	1	0.41	0	Unique	0.0731707	-0.23
11853	C11853A	S3863*	orf1ab	stop_gained	HIGH	1	0	1	0.41	#N/A	Unique	0.0731707	-0.23
11919	C11919A	S3885Y	orf1ab	missense	MODERATE	1	0	1	0.41	0	Unique	0.0731707	-0.23
11995	A11995G	K3910K	orf1ab	synonymous	LOW	1	0	1	0.41	0	Unique	0.0731707	-0.23
12120	C12120A	P3952Q	orf1ab	missense	MODERATE	1	0	1	0.41	0	Unique	0.0731707	-0.23
12129	C12129A	A3955E	orf1ab	missense	MODERATE	1	0	1	0.41	0	Unique	0.0731707	-0.23
12246	A12246G	D3994G	orf1ab	missense	MODERATE	1	0	1	0.41	0	Unique	0.0731707	-0.23
12473	C12473T	L4070L	orf1ab	synonymous	LOW	1	0	1	0.41	0.28	Unique	0.0731707	-0.23
12940	G12940T	V4225V	orf1ab	synonymous	LOW	1	0	1	0.41	0.01	Unique	0.0731707	-0.23
12974	C12974A	L4237I	orf1ab	missense	MODERATE	1	0	1	0.41	0	Unique	0.0731707	-0.23
13271	C13271A	H4336N	orf1ab	missense	MODERATE	1	0	1	0.41	#N/A	Unique	0.0731707	-0.23
13422	T13422C	L4386P	orf1ab	missense	MODERATE	1	0	1	0.41	0	Unique	0.0731707	-0.23
13435	G13435T	M4390I	orf1ab	missense	MODERATE	1	0	1	0.41	0	Unique	0.0731707	-0.23
13603	C13603A	R4447S	orf1ab	missense	MODERATE	1	0	1	0.41	0	Unique	0.0731707	-0.23
13657	A13657G	K4465E	orf1ab	missense	MODERATE	1	0	1	0.41	#N/A	Unique	0.0731707	-0.23
13749	G13749A	K4495K	orf1ab	synonymous	LOW	1	0	1	0.41	0.01	Unique	0.0731707	-0.23
13775	C13775A	P4504Q	orf1ab	missense	MODERATE	1	0	1	0.41	#N/A	Unique	0.0731707	-0.23
13834	A13834G	R4524G	orf1ab	missense	MODERATE	1	0	1	0.41	#N/A	Unique	0.0731707	-0.23
13914	T13914TA	D4553fs	orf1ab	frameshift	HIGH	1	0	1	0.41	0	Unique	0.0731707	-0.23
13948	G13948T	D4562Y	orf1ab	missense	MODERATE	1	0	1	0.41	0.01	Unique	0.0731707	-0.23
13962	A13962G	V4566V	orf1ab	synonymous	LOW	1	0	1	0.41	0.04	Unique	0.0731707	-0.23
13995	T13995C	A4577A	orf1ab	synonymous	LOW	1	0	1	0.41	0.01	Unique	0.0731707	-0.23
14055	G14055T	L4597L	orf1ab	synonymous	LOW	1	0	1	0.41	0.1	Unique	0.0731707	-0.23
14068	C14068A	Q4602K	orf1ab	missense	MODERATE	1	0	1	0.41	#N/A	Unique	0.0731707	-0.23
14159	T14159C	L4632S	orf1ab	missense	MODERATE	1	0	1	0.41	#N/A	Unique	0.0731707	-0.23
14283	A14283G	K4673K	orf1ab	synonymous	LOW	1	0	1	0.41	0	Unique	0.0731707	-0.23
14353	A14353C	R4697R	orf1ab	synonymous	LOW	1	0	1	0.41	0	Unique	0.0731707	-0.23
14534	G14534T	R4757I	orf1ab	missense	MODERATE	1	0	1	0.41	0	Unique	0.0731707	-0.23
14599	C14599T	L4779L	orf1ab	synonymous	LOW	1	0	1	0.41	0.36	Unique	0.0731707	-0.23
14720	G14720GT	F4821fs	orf1ab	frameshift	HIGH	1	0	1	0.41	0	Unique	0.0731707	-0.23
14809	C14809A	R4849S	orf1ab	missense	MODERATE	1	0	1	0.41	0	Unique	0.0731707	-0.23
14861	A14861T	E4866V	orf1ab	missense	MODERATE	1	0	1	0.41	0	Unique	0.0731707	-0.23
15109	G15109T	V4949L	orf1ab	missense	MODERATE	1	0	1	0.41	0	Unique	0.0731707	-0.23
15157	C15157T	Q4965*	orf1ab	stop_gained	HIGH	1	0	1	0.41	0	Unique	0.0731707	-0.23
15326	T15326A	M5021K	orf1ab	missense	MODERATE	1	0	1	0.41	#N/A	Unique	0.0731707	-0.23
15398	A15398G	Y5045C	orf1ab	missense	MODERATE	1	0	1	0.41	#N/A	Unique	0.0731707	-0.23
15424	G15424T	V5054L	orf1ab	missense	MODERATE	1	0	1	0.41	#N/A	Unique	0.0731707	-0.23
15431	GTGAAA15431G	E5057fs	orf1ab	frameshift	HIGH	1	0	1	0.41	#N/A	Unique	0.0731707	-0.23
15654	C15654A	D5130E	orf1ab	missense	MODERATE	1	0	1	0.41	0	Unique	0.0731707	-0.23
15679	G15679T	A5139S	orf1ab	missense	MODERATE	1	0	1	0.41	0	Unique	0.0731707	-0.23
15725	C15725A	A5154D	orf1ab	missense	MODERATE	1	0	1	0.41	#N/A	Unique	0.0731707	-0.23
15763	C15763A	L5167I	orf1ab	missense	MODERATE	1	0	1	0.41	0	Unique	0.0731707	-0.23
15789	G15789T	K5175N	orf1ab	missense	MODERATE	1	0	1	0.41	0	Unique	0.0731707	-0.23
15824	C15824T	S5187F	orf1ab	missense	MODERATE	1	0	1	0.41	0.03	Unique	0.0731707	-0.23
15890	C15890CA	M5210fs	orf1ab	frameshift	HIGH	1	0	1	0.41	#N/A	Unique	0.0731707	-0.23
15913	G15913T	D5217Y	orf1ab	missense	MODERATE	1	0	1	0.41	0	Unique	0.0731707	-0.23
16106	G16106T	R5281I	orf1ab	missense	MODERATE	1	0	1	0.41	#N/A	Unique	0.0731707	-0.23
16153	G16153T	V5297F	orf1ab	missense	MODERATE	1	0	1	0.41	#N/A	Unique	0.0731707	-0.23
16243	G16243T	G5327W	orf1ab	missense	MODERATE	1	0	1	0.41	0	Unique	0.0731707	-0.23
16396	G16396T	G5378C	orf1ab	missense	MODERATE	1	0	1	0.41	0.02	Unique	0.0731707	-0.23
16478	T16478G	F5405C	orf1ab	missense	MODERATE	1	0	1	0.41	#N/A	Unique	0.0731707	-0.23
16528	G16528A	V5422I	orf1ab	missense	MODERATE	1	0	1	0.41	0	Unique	0.0731707	-0.23
16869	C16869T	Y5535Y	orf1ab	synonymous	LOW	1	0	1	0.41	0.05	Unique	0.0731707	-0.23
16928	C16928G	T5555R	orf1ab	missense	MODERATE	1	0	1	0.41	#N/A	Unique	0.0731707	-0.23
16935	G16935T	M5557I	orf1ab	missense	MODERATE	1	0	1	0.41	0.1	Unique	0.0731707	-0.23
16979	G16979T	R5572I	orf1ab	missense	MODERATE	1	0	1	0.41	0	Unique	0.0731707	-0.23
17004	C17004T	L5580L	orf1ab	synonymous	LOW	1	0	1	0.41	0.19	Unique	0.0731707	-0.23
17032	G17032T	V5590F	orf1ab	missense	MODERATE	1	0	1	0.41	0	Unique	0.0731707	-0.23
17143	C17143A	R5627S	orf1ab	missense	MODERATE	1	0	1	0.41	0	Unique	0.0731707	-0.23
17342	A17342G	D5693G	orf1ab	missense	MODERATE	1	0	1	0.41	0	Unique	0.0731707	-0.23
17594	G17594T	S5777I	orf1ab	missense	MODERATE	1	0	1	0.41	#N/A	Unique	0.0731707	-0.23
17695	G17695A	A5811T	orf1ab	missense	MODERATE	1	0	1	0.41	#N/A	Unique	0.0731707	-0.23
17722	G17722A	V5820I	orf1ab	missense	MODERATE	1	0	1	0.41	0	Unique	0.0731707	-0.23
17847	G17847T	Q5861H	orf1ab	missense	MODERATE	1	0	1	0.41	0	Unique	0.0731707	-0.23
17866	G17866T	V5868F	orf1ab	missense	MODERATE	1	0	1	0.41	0	Unique	0.0731707	-0.23
17887	GA17887G	T5876fs	orf1ab	frameshift	HIGH	1	0	1	0.41	0	Unique	0.0731707	-0.23
18186	G18186T	M5974I	orf1ab	missense	MODERATE	1	0	1	0.41	0.14	Unique	0.0731707	-0.23
18231	T18231C	Y5989Y	orf1ab	synonymous	LOW	1	0	1	0.41	0.03	Unique	0.0731707	-0.23
18262	A18262G	T6000A	orf1ab	missense	MODERATE	1	0	1	0.41	0	Unique	0.0731707	-0.23
18328	A18328G	T6022A	orf1ab	missense	MODERATE	1	0	1	0.41	0.01	Unique	0.0731707	-0.23
18392	T18392C	V6043A	orf1ab	missense	MODERATE	1	0	1	0.41	0	Unique	0.0731707	-0.23
18429	T18429C	N6055N	orf1ab	synonymous	LOW	1	0	1	0.41	0.03	Unique	0.0731707	-0.23
18471	T18471C	D6069D	orf1ab	synonymous	LOW	1	0	1	0.41	0.08	Unique	0.0731707	-0.23
18829	C18829A	H6189N	orf1ab	missense	MODERATE	1	0	1	0.41	#N/A	Unique	0.0731707	-0.23
18910	G18910A	D6216N	orf1ab	missense	MODERATE	1	0	1	0.41	0	Unique	0.0731707	-0.23
18996	T18996C	A6244A	orf1ab	synonymous	LOW	1	0	1	0.41	0	Unique	0.0731707	-0.23
19047	A19047G	K6261K	orf1ab	synonymous	LOW	1	0	1	0.41	0	Unique	0.0731707	-0.23
19133	A19133G	E6290G	orf1ab	missense	MODERATE	1	0	1	0.41	0	Unique	0.0731707	-0.23
19177	G19177T	G6305C	orf1ab	missense	MODERATE	1	0	1	0.41	0	Unique	0.0731707	-0.23
19200	C19200A	C6312*	orf1ab	stop_gained	HIGH	1	0	1	0.41	#N/A	Unique	0.0731707	-0.23
19216	C19216A	P6318T	orf1ab	missense	MODERATE	1	0	1	0.41	#N/A	Unique	0.0731707	-0.23
19227	C19227A	S6321S	orf1ab	synonymous	LOW	1	0	1	0.41	0	Unique	0.0731707	-0.23
19238	G19238T	R6325I	orf1ab	missense	MODERATE	1	0	1	0.41	0	Unique	0.0731707	-0.23
19289	GC19289G	S6343fs	orf1ab	frameshift	HIGH	1	0	1	0.41	#N/A	Unique	0.0731707	-0.23
19786	G19786T	E6508*	orf1ab	stop_gained	HIGH	1	0	1	0.41	#N/A	Unique	0.0731707	-0.23
19822	G19822T	E6520*	orf1ab	stop_gained	HIGH	1	0	1	0.41	#N/A	Unique	0.0731707	-0.23
20069	G20069T	G6602V	orf1ab	missense	MODERATE	1	0	1	0.41	0.01	Unique	0.0731707	-0.23
20133	C20133T	A6623A	orf1ab	synonymous	LOW	1	0	1	0.41	0.09	Unique	0.0731707	-0.23
20623	G20623T	D6787Y	orf1ab	missense	MODERATE	1	0	1	0.41	0.04	Unique	0.0731707	-0.23
20648	C20648A	P6795Q	orf1ab	missense	MODERATE	1	0	1	0.41	0	Unique	0.0731707	-0.23
20871	T20871G	G6869G	orf1ab	synonymous	LOW	1	0	1	0.41	0	Unique	0.0731707	-0.23
20956	C20956A	L6898I	orf1ab	missense	MODERATE	1	0	1	0.41	0	Unique	0.0731707	-0.23
20974	G20974T	D6904Y	orf1ab	missense	MODERATE	1	0	1	0.41	0	Unique	0.0731707	-0.23
21119	G21119T	C6952F	orf1ab	missense	MODERATE	1	0	1	0.41	0.02	Unique	0.0731707	-0.23
21161	C21161A	A6966D	orf1ab	missense	MODERATE	1	0	1	0.41	0	Unique	0.0731707	-0.23
21267	A21267G	E7001E	orf1ab	synonymous	LOW	1	0	1	0.41	0	Unique	0.0731707	-0.23
21800	G21800T	D80Y	S	missense	MODERATE	1	0	1	0.41	0.21	Unique	0.0731707	-0.23
21871	C21871A	G103G	S	synonymous	LOW	1	0	1	0.41	0	Unique	0.0731707	-0.23
21916	T21916C	L118L	S	synonymous	LOW	1	0	1	0.41	0	Unique	0.0731707	-0.23
21986	G21986A	G142S	S	missense	MODERATE	1	0	1	0.41	0.03	Unique	0.0731707	-0.23
22244	G22244T	D228Y	S	missense	MODERATE	1	0	1	0.41	0.01	Unique	0.0731707	-0.23
22299	G22299T	R246I	S	missense	MODERATE	1	0	1	0.41	0.01	Unique	0.0731707	-0.23
22322	T22322C	S254P	S	missense	MODERATE	1	0	1	0.41	0	Unique	0.0731707	-0.23
22326	C22326A	S255Y	S	missense	MODERATE	1	0	1	0.41	0.01	Unique	0.0731707	-0.23
22345	T22345C	G261G	S	synonymous	LOW	1	0	1	0.41	0	Unique	0.0731707	-0.23
22588	T22588C	F342F	S	synonymous	LOW	1	0	1	0.41	0.01	Unique	0.0731707	-0.23
22594	C22594A	A344A	S	synonymous	LOW	1	0	1	0.41	0.01	Unique	0.0731707	-0.23
22627	G22627T	R355S	S	missense	MODERATE	1	0	1	0.41	0	Unique	0.0731707	-0.23
22676	G22676T	A372S	S	missense	MODERATE	1	0	1	0.41	0	Unique	0.0731707	-0.23
22902	G22902A	G447D	S	missense	MODERATE	1	0	1	0.41	0	Unique	0.0731707	-0.23
22959	G22959T	R466I	S	missense	MODERATE	1	0	1	0.41	0	Unique	0.0731707	-0.23
22994	A22994T	T478S	S	missense	MODERATE	1	0	1	0.41	0	Unique	0.0731707	-0.23
23053	C23053A	F497L	S	missense	MODERATE	1	0	1	0.41	0	Unique	0.0731707	-0.23
23179	C23179A	V539V	S	synonymous	LOW	1	0	1	0.41	0	Unique	0.0731707	-0.23
23312	A23312G	I584V	S	missense	MODERATE	1	0	1	0.41	0.01	Unique	0.0731707	-0.23
23318	G23318T	D586Y	S	missense	MODERATE	1	0	1	0.41	0	Unique	0.0731707	-0.23
23335	T23335C	S591S	S	synonymous	LOW	1	0	1	0.41	0.01	Unique	0.0731707	-0.23
23435	C23435A	H625N	S	missense	MODERATE	1	0	1	0.41	0	Unique	0.0731707	-0.23
23454	C23454A	P631H	S	missense	MODERATE	1	0	1	0.41	0	Unique	0.0731707	-0.23
23766	C23766A	S735*	S	stop_gained	HIGH	1	0	1	0.41	#N/A	Unique	0.0731707	-0.23
23907	T23907G	F782C	S	missense	MODERATE	1	0	1	0.41	#N/A	Unique	0.0731707	-0.23
24006	G24006C	R815T	S	missense	MODERATE	1	0	1	0.41	#N/A	Unique	0.0731707	-0.23
24082	C24082T	C840C	S	synonymous	LOW	1	0	1	0.41	0.01	Unique	0.0731707	-0.23
24105	AC24105A	L849fs	S	frameshift	HIGH	1	0	1	0.41	#N/A	Unique	0.0731707	-0.23
24112	T24112C	I850I	S	synonymous	LOW	1	0	1	0.41	0	Unique	0.0731707	-0.23
24146	C24146T	P862S	S	missense	MODERATE	1	0	1	0.41	0	Unique	0.0731707	-0.23
24154	G24154T	L864F	S	missense	MODERATE	1	0	1	0.41	0	Unique	0.0731707	-0.23
24155	C24155T	L865F	S	missense	MODERATE	1	0	1	0.41	0	Unique	0.0731707	-0.23
24213	C24213A	S884Y	S	missense	MODERATE	1	0	1	0.41	0	Unique	0.0731707	-0.23
24625	T24625A	S1021S	S	synonymous	LOW	1	0	1	0.41	0	Unique	0.0731707	-0.23
24713	T24713C	S1051P	S	missense	MODERATE	1	0	1	0.41	#N/A	Unique	0.0731707	-0.23
24724	G24724A	Q1054Q	S	synonymous	LOW	1	0	1	0.41	0	Unique	0.0731707	-0.23
24863	CA24863C	H1101fs	S	frameshift	HIGH	1	0	1	0.41	#N/A	Unique	0.0731707	-0.23
25250	G25250A	V1230M	S	missense	MODERATE	1	0	1	0.41	0	Unique	0.0731707	-0.23
25275	C25275A	T1238N	S	missense	MODERATE	1	0	1	0.41	0	Unique	0.0731707	-0.23
25294	C25294A	L1244L	S	synonymous	LOW	1	0	1	0.41	0	Unique	0.0731707	-0.23
25343	T25343C	S1261P	S	missense	MODERATE	1	0	1	0.41	0	Unique	0.0731707	-0.23
25407	G25407A	M5I	ORF3a	missense	MODERATE	1	0	1	0.41	0	Unique	0.0731707	-0.23
25437	G25437T	L15F	ORF3a	missense	MODERATE	1	0	1	0.41	1.05	Unique	0.0731707	-0.23
25490	C25490T	A33V	ORF3a	missense	MODERATE	1	0	1	0.41	0.01	Unique	0.0731707	-0.23
25572	C25572CA	I62fs	ORF3a	frameshift	HIGH	1	0	1	0.41	0	Unique	0.0731707	-0.23
26116	G26116T	E242*	ORF3a	stop_gained	HIGH	1	0	1	0.41	0.01	Unique	0.0731707	-0.23
26200	A26200G	T270A	ORF3a	missense	MODERATE	1	0	1	0.41	0	Unique	0.0731707	-0.23
26317	G26317GT	F26fs	E	frameshift	HIGH	1	0	1	0.41	#N/A	Unique	0.0731707	-0.23
26379	T26379C	N45N	E	synonymous	LOW	1	0	1	0.41	0	Unique	0.0731707	-0.23
26448	T26448C	S68S	E	synonymous	LOW	1	0	1	0.41	0.01	Unique	0.0731707	-0.23
26457	T26457C	P71P	E	synonymous	LOW	1	0	1	0.41	0.01	Unique	0.0731707	-0.23
26479	T26479A		M	upstream_gene	MODIFIER	1	0	1	0.41	#N/A	Unique	0.0731707	-0.23
26501	G26501GT		M	upstream_gene	MODIFIER	1	0	1	0.41	0	Unique	0.0731707	-0.23
26524	TGGC26524T	M1_A2delinsI	M	start_lost&disruptive_inframe_deletion	HIGH	1	0	1	0.41	#N/A	Unique	0.0731707	-0.23
26620	G26620T	C33F	M	missense	MODERATE	1	0	1	0.41	0.02	Unique	0.0731707	-0.23
26704	C26704A	T61N	M	missense	MODERATE	1	0	1	0.41	#N/A	Unique	0.0731707	-0.23
26746	G26746T	W75L	M	missense	MODERATE	1	0	1	0.41	0.03	Unique	0.0731707	-0.23
26758	G26758T	G79V	M	missense	MODERATE	1	0	1	0.41	0.01	Unique	0.0731707	-0.23
26767	T26767C	I82T	M	missense	MODERATE	1	0	1	0.41	42.3	Unique	0.0731707	-0.23	21A (Delta), 21I (Delta), 21J (Delta), 21D (Eta)
26793	A26793G	M91V	M	missense	MODERATE	1	0	1	0.41	0	Unique	0.0731707	-0.23
26818	C26818A	S99Y	M	missense	MODERATE	1	0	1	0.41	0	Unique	0.0731707	-0.23
26825	A26825AC	L102fs	M	frameshift	HIGH	1	0	1	0.41	#N/A	Unique	0.0731707	-0.23
26835	C26835T	R105C	M	missense	MODERATE	1	0	1	0.41	0	Unique	0.0731707	-0.23
26964	C26964T	H148Y	M	missense	MODERATE	1	0	1	0.41	0.01	Unique	0.0731707	-0.23
27029	T27029C	T169T	M	synonymous	LOW	1	0	1	0.41	0	Unique	0.0731707	-0.23
27040	C27040A	S173*	M	stop_gained	HIGH	1	0	1	0.41	0.01	Unique	0.0731707	-0.23
27077	G27077T	Q185H	M	missense	MODERATE	1	0	1	0.41	0.01	Unique	0.0731707	-0.23
27090	G27090T	D190Y	M	missense	MODERATE	1	0	1	0.41	0	Unique	0.0731707	-0.23
27098	T27098C	G192G	M	synonymous	LOW	1	0	1	0.41	0	Unique	0.0731707	-0.23
27218	A27218T	D6V	ORF6	missense	MODERATE	1	0	1	0.41	0	Unique	0.0731707	-0.23
27352	C27352G	Q51E	ORF6	missense	MODERATE	1	0	1	0.41	0	Unique	0.0731707	-0.23
27361	G27361T	E54*	ORF6	stop_gained	HIGH	1	0	1	0.41	0.02	Unique	0.0731707	-0.23
27374	T27374C	M58T	ORF6	missense	MODERATE	1	0	1	0.41	0.01	Unique	0.0731707	-0.23
27405	T27405C	I4I	ORF7a	synonymous	LOW	1	0	1	0.41	0	Unique	0.0731707	-0.23
27411	C27411A	F6L	ORF7a	missense	MODERATE	1	0	1	0.41	0	Unique	0.0731707	-0.23
27414	G27414A	L7L	ORF7a	synonymous	LOW	1	0	1	0.41	0.01	Unique	0.0731707	-0.23
27433	A27433G	T14A	ORF7a	missense	MODERATE	1	0	1	0.41	0	Unique	0.0731707	-0.23
27450	C27450G	H19Q	ORF7a	missense	MODERATE	1	0	1	0.41	0	Unique	0.0731707	-0.23
27452	A27452G	Y20C	ORF7a	missense	MODERATE	1	0	1	0.41	0	Unique	0.0731707	-0.23
27558	A27558G	A55A	ORF7a	synonymous	LOW	1	0	1	0.41	0	Unique	0.0731707	-0.23
27585	T27585C	A64A	ORF7a	synonymous	LOW	1	0	1	0.41	0	Unique	0.0731707	-0.23
27848	A27848G		ORF8	upstream_gene	MODIFIER	1	0	1	0.41	0	Unique	0.0731707	-0.23
27942	C27942A	H17N	ORF8	missense	MODERATE	1	0	1	0.41	0	Unique	0.0731707	-0.23
28081	A28081G	D63G	ORF8	missense	MODERATE	1	0	1	0.41	0.03	Unique	0.0731707	-0.23	21A (Delta), 21I (Delta), 21J (Delta)
28099	C28099A	S69*	ORF8	stop_gained	HIGH	1	0	1	0.41	0	Unique	0.0731707	-0.23
28125	A28125G	N78D	ORF8	missense	MODERATE	1	0	1	0.41	0	Unique	0.0731707	-0.23
28140	T28140C	C83R	ORF8	missense	MODERATE	1	0	1	0.41	0	Unique	0.0731707	-0.23
28185	C28185A	L98I	ORF8	missense	MODERATE	1	0	1	0.41	0	Unique	0.0731707	-0.23
28215	T28215A	F108I	ORF8	missense	MODERATE	1	0	1	0.41	0	Unique	0.0731707	-0.23
28355	C28355T	Q28*	N	stop_gained	HIGH	1	0	1	0.41	0	Unique	0.0731707	-0.23
28376	G28376A	A35T	N	missense	MODERATE	1	0	1	0.41	0.03	Unique	0.0731707	-0.23
28394	C28394A	R41R	N	synonymous	LOW	1	0	1	0.41	0	Unique	0.0731707	-0.23
28477	A28477G	R68R	N	synonymous	LOW	1	0	1	0.41	0.01	Unique	0.0731707	-0.23
28484	G28484A	G71S	N	missense	MODERATE	1	0	1	0.41	#N/A	Unique	0.0731707	-0.23
28649	A28649G	N126D	N	missense	MODERATE	1	0	1	0.41	0	Unique	0.0731707	-0.23
28669	G28669T	W132C	N	missense	MODERATE	1	0	1	0.41	#N/A	Unique	0.0731707	-0.23
28687	C28687A	A138A	N	synonymous	LOW	1	0	1	0.41	0.01	Unique	0.0731707	-0.23
28717	C28717A	T148T	N	synonymous	LOW	1	0	1	0.41	0	Unique	0.0731707	-0.23
28743	T28743C	I157T	N	missense	MODERATE	1	0	1	0.41	0.01	Unique	0.0731707	-0.23
28858	A28858G	R195R	N	synonymous	LOW	1	0	1	0.41	0.01	Unique	0.0731707	-0.23
29016	AG29016A	K249fs	N	frameshift	HIGH	1	0	1	0.41	#N/A	Unique	0.0731707	-0.23
29057	C29057A	R262S	N	missense	MODERATE	1	0	1	0.41	0	Unique	0.0731707	-0.23
29200	C29200T	P309P	N	synonymous	LOW	1	0	1	0.41	0.19	Unique	0.0731707	-0.23
29281	C29281T	A336A	N	synonymous	LOW	1	0	1	0.41	0.04	Unique	0.0731707	-0.23
29300	G29300A	D343N	N	missense	MODERATE	1	0	1	0.41	0	Unique	0.0731707	-0.23
29315	G29315C	D348H	N	missense	MODERATE	1	0	1	0.41	0.04	Unique	0.0731707	-0.23
29386	C29386A	D371E	N	missense	MODERATE	1	0	1	0.41	0.02	Unique	0.0731707	-0.23
29395	G29395A	K374K	N	synonymous	LOW	1	0	1	0.41	0.01	Unique	0.0731707	-0.23
29608	C29608A	L17L	ORF10	synonymous	LOW	1	0	1	0.41	0	Unique	0.0731707	-0.23
29736	G29736A		S	downstream_gene	MODIFIER	1	0	1	0.41	0.03	Unique	0.0731707	-0.23
29740	A29740G		S	downstream_gene	MODIFIER	1	0	1	0.41	0.02	Unique	0.0731707	-0.23
24622	T24622C	A1020A	S	synonymous	LOW	0	35	35	14.23	0	Unique	0.0844613	0.11
829	C829T	N188N	orf1ab	synonymous	LOW	2	5	7	2.85	0.5		0.0853755	-0.14
11540	G11540T	V3759F	orf1ab	missense	MODERATE	2	5	7	2.85	0.03		0.0853755	-0.14
25611	C25611A	L73L	ORF3a	synonymous	LOW	6	35	41	16.67	0.01		0.0909254	-0.13
1631	A1631C	K456Q	orf1ab	missense	MODERATE	2	6	8	3.25	0		0.108931	-0.12
26545	T26545G	I8S	M	missense	MODERATE	2	6	8	3.25	0		0.108931	-0.12
22444	C22444T	D294D	S	synonymous	LOW	9	71	80	32.52	0.66		0.118887	-0.1
25337	G25337T	D1259Y	S	missense	MODERATE	2	7	9	3.66	0.09		0.134041	-0.11
66	C66A		orf1ab	upstream_gene	MODIFIER	1	1	2	0.81	0.02		0.141264	-0.15
428	G428T	E55*	orf1ab	stop_gained	HIGH	1	1	2	0.81	0		0.141264	-0.15
801	G801T	G179V	orf1ab	missense	MODERATE	1	1	2	0.81	0	G801T	0.141264	-0.15
913	C913T	S216S	orf1ab	synonymous	LOW	1	1	2	0.81	29.72		0.141264	-0.15
993	A993C	E243A	orf1ab	missense	MODERATE	1	1	2	0.81	0		0.141264	-0.15
2973	C2973T	A903V	orf1ab	missense	MODERATE	1	1	2	0.81	0.25		0.141264	-0.15
4127	G4127A	G1288S	orf1ab	missense	MODERATE	1	1	2	0.81	0.01		0.141264	-0.15
5777	C5777T	H1838Y	orf1ab	missense	MODERATE	1	1	2	0.81	0.04		0.141264	-0.15
6309	G6309A	S2015N	orf1ab	missense	MODERATE	1	1	2	0.81	0.01		0.141264	-0.15
6823	A6823AC	N2187fs	orf1ab	frameshift	HIGH	1	1	2	0.81	#N/A		0.141264	-0.15
9000	C9000A	A2912D	orf1ab	missense	MODERATE	1	1	2	0.81	#N/A		0.141264	-0.15
9105	G9105A	S2947N	orf1ab	missense	MODERATE	1	1	2	0.81	0.43		0.141264	-0.15
10376	C10376T	P3371S	orf1ab	missense	MODERATE	1	1	2	0.81	0.53		0.141264	-0.15
11064	G11064T	W3600L	orf1ab	missense	MODERATE	1	1	2	0.81	0		0.141264	-0.15
11287	GTCTGGTTTT11287G	S3675_F3677del	orf1ab	conservative_inframe_deletion	MODERATE	1	1	2	0.81	33.92		0.141264	-0.15
11417	G11417T	V3718F	orf1ab	missense	MODERATE	1	1	2	0.81	0.48		0.141264	-0.15
12068	C12068T	L3935L	orf1ab	synonymous	LOW	1	1	2	0.81	0.17		0.141264	-0.15
12554	G12554A	E4097K	orf1ab	missense	MODERATE	1	1	2	0.81	0		0.141264	-0.15
13126	G13126T	G4287G	orf1ab	synonymous	LOW	1	1	2	0.81	0.02		0.141264	-0.15
13487	C13487A	A4408E	orf1ab	missense	MODERATE	1	1	2	0.81	0		0.141264	-0.15
14860	G14860T	E4866*	orf1ab	stop_gained	HIGH	1	1	2	0.81	#N/A		0.141264	-0.15
14902	ATT14902A	I4880fs	orf1ab	frameshift	HIGH	1	1	2	0.81	0		0.141264	-0.15
15758	A15758C	Q5165P	orf1ab	missense	MODERATE	1	1	2	0.81	0		0.141264	-0.15
17615	A17615G	K5784R	orf1ab	missense	MODERATE	1	1	2	0.81	5.88		0.141264	-0.15
17644	C17644A	Q5794K	orf1ab	missense	MODERATE	1	1	2	0.81	0		0.141264	-0.15
17721	G17721T	V5819V	orf1ab	synonymous	LOW	1	1	2	0.81	0.16		0.141264	-0.15
18042	T18042C	A5926A	orf1ab	synonymous	LOW	1	1	2	0.81	0.01		0.141264	-0.15
19662	C19662T	H6466H	orf1ab	synonymous	LOW	1	1	2	0.81	0.05		0.141264	-0.15
20670	G20670T	A6802A	orf1ab	synonymous	LOW	1	1	2	0.81	0.01		0.141264	-0.15
21680	G21680T	D40Y	S	missense	MODERATE	1	1	2	0.81	0		0.141264	-0.15
21714	C21714T	T51I	S	missense	MODERATE	1	1	2	0.81	0.12		0.141264	-0.15
22309	G22309T	L249F	S	missense	MODERATE	1	1	2	0.81	0		0.141264	-0.15
22375	A22375G	Q271Q	S	synonymous	LOW	1	1	2	0.81	0		0.141264	-0.15
24163	T24163C	D867D	S	synonymous	LOW	1	1	2	0.81	0.01		0.141264	-0.15
25252	G25252T	V1230V	S	synonymous	LOW	1	1	2	0.81	0.08		0.141264	-0.15
25494	G25494T	T34T	ORF3a	synonymous	LOW	1	1	2	0.81	0.17		0.141264	-0.15
25922	G25922T	S177I	ORF3a	missense	MODERATE	1	1	2	0.81	0.03		0.141264	-0.15
25970	G25970A	W193*	ORF3a	stop_gained	HIGH	1	1	2	0.81	#N/A		0.141264	-0.15
26417	T26417C	V58A	E	missense	MODERATE	1	1	2	0.81	0		0.141264	-0.15
26781	C26781A	L87I	M	missense	MODERATE	1	1	2	0.81	0		0.141264	-0.15
26824	G26824T	R101I	M	missense	MODERATE	1	1	2	0.81	0		0.141264	-0.15
26942	C26942T	I140I	M	synonymous	LOW	1	1	2	0.81	0.03		0.141264	-0.15
27335	C27335T	T45I	ORF6	missense	MODERATE	1	1	2	0.81	0.01		0.141264	-0.15
27344	A27344T	K48I	ORF6	missense	MODERATE	1	1	2	0.81	0		0.141264	-0.15
27345	A27345T	K48N	ORF6	missense	MODERATE	1	1	2	0.81	0.56		0.141264	-0.15
27612	C27612T	H73H	ORF7a	synonymous	LOW	1	1	2	0.81	0.03		0.141264	-0.15
28388	C28388T	Q39*	N	stop_gained	HIGH	1	1	2	0.81	0		0.141264	-0.15
28675	A28675T	A134A	N	synonymous	LOW	1	1	2	0.81	0		0.141264	-0.15
29046	C29046A	P258H	N	missense	MODERATE	1	1	2	0.81	0		0.141264	-0.15
29151	G29151T	R293I	N	missense	MODERATE	1	1	2	0.81	0		0.141264	-0.15
29178	C29178T	P302L	N	missense	MODERATE	1	1	2	0.81	0		0.141264	-0.15
10323	A10323G	K3353R	orf1ab	missense	MODERATE	1	1	2	0.81	1.81		0.141264	-0.15
28453	C28453T	G60G	N	synonymous	LOW	1	1	2	0.81	0.1		0.141264	-0.15
11083	G11083T	L3606F	orf1ab	missense	MODERATE	7	131	138	56.1	2.36		0.144192	0.1
7372	T7372C	I2369I	orf1ab	synonymous	LOW	2	9	11	4.47	0.01		0.187668	-0.09
29137	C29137T	D288D	N	synonymous	LOW	2	9	11	4.47	0.05		0.187668	-0.09
28311	C28311T	P13L	N	missense	MODERATE	3	75	78	31.71	0.74		0.194061	0.09
635	C635T	R124C	orf1ab	missense	MODERATE	1	2	3	1.22	0.06		0.204614	-0.11
1769	A1769T	I502F	orf1ab	missense	MODERATE	1	2	3	1.22	0		0.204614	-0.11
4229	A4229C	T1322P	orf1ab	missense	MODERATE	1	2	3	1.22	0		0.204614	-0.11
4540	C4540T	Y1425Y	orf1ab	synonymous	LOW	1	2	3	1.22	0.09		0.204614	-0.11
6791	T6791A	L2176M	orf1ab	missense	MODERATE	1	2	3	1.22	0		0.204614	-0.11
9664	A9664G	T3133T	orf1ab	synonymous	LOW	1	2	3	1.22	0		0.204614	-0.11
18367	G18367T	G6035C	orf1ab	missense	MODERATE	1	2	3	1.22	#N/A		0.204614	-0.11
19299	T19299G	Y6345*	orf1ab	stop_gained	HIGH	1	2	3	1.22	0		0.204614	-0.11
21637	C21637T	P25P	S	synonymous	LOW	1	2	3	1.22	0.27		0.204614	-0.11
21772	C21772T	V70V	S	synonymous	LOW	1	2	3	1.22	0.11		0.204614	-0.11
22777	T22777C	D405D	S	synonymous	LOW	1	2	3	1.22	0.01		0.204614	-0.11
23271	C23271A	A570D	S	missense	MODERATE	1	2	3	1.22	29.81		0.204614	-0.11
24040	G24040T	V826V	S	synonymous	LOW	1	2	3	1.22	0.05		0.204614	-0.11
25708	C25708T	L106F	ORF3a	missense	MODERATE	1	2	3	1.22	0.28		0.204614	-0.11
26500	T26500C		M	upstream_gene	MODIFIER	1	2	3	1.22	0		0.204614	-0.11
26554	A26554G	E11G	M	missense	MODERATE	1	2	3	1.22	0		0.204614	-0.11
27693	T27693C	I100I	ORF7a	synonymous	LOW	1	2	3	1.22	0.01		0.204614	-0.11
28221	G28221T	E110*	ORF8	stop_gained	HIGH	1	2	3	1.22	0.04		0.204614	-0.11
21990	TTTA21990T	Y145del	S	disruptive_inframe_deletion	MODERATE	0	24	24	9.76	29.84	Unique	0.230563	0.09
13087	A13087T	V4274V	orf1ab	synonymous	LOW	4	27	31	12.6	0		0.257248	-0.08
2836	C2836T	C857C	orf1ab	synonymous	LOW	1	3	4	1.63	0.05		0.263531	-0.09
4276	C4276T	Y1337Y	orf1ab	synonymous	LOW	1	3	4	1.63	0.23		0.263531	-0.09
4329	T4329C	I1355T	orf1ab	missense	MODERATE	1	3	4	1.63	0		0.263531	-0.09
5765	G5765A	G1834S	orf1ab	missense	MODERATE	1	3	4	1.63	0		0.263531	-0.09
5766	G5766C	G1834A	orf1ab	missense	MODERATE	1	3	4	1.63	0		0.263531	-0.09
6751	C6751A	N2162K	orf1ab	missense	MODERATE	1	3	4	1.63	0		0.263531	-0.09
6793	G6793T	L2176F	orf1ab	missense	MODERATE	1	3	4	1.63	0		0.263531	-0.09
7507	A7507C	K2414N	orf1ab	missense	MODERATE	1	3	4	1.63	0		0.263531	-0.09
12413	A12413C	N4050H	orf1ab	missense	MODERATE	1	3	4	1.63	0		0.263531	-0.09
13984	G13984A	V4574I	orf1ab	missense	MODERATE	1	3	4	1.63	0.01		0.263531	-0.09	20I (Alpha, V1)
14676	C14676T	P4804P	orf1ab	synonymous	LOW	1	3	4	1.63	29.89		0.263531	-0.09
15324	C15324T	N5020N	orf1ab	synonymous	LOW	1	3	4	1.63	0.86		0.263531	-0.09
19025	T19025A	L6254H	orf1ab	missense	MODERATE	1	3	4	1.63	0		0.263531	-0.09
19900	G19900T	A6546S	orf1ab	missense	MODERATE	1	3	4	1.63	0		0.263531	-0.09
22228	T22228A	A222A	S	synonymous	LOW	1	3	4	1.63	0		0.263531	-0.09
24161	G24161A	D867N	S	missense	MODERATE	1	3	4	1.63	0		0.263531	-0.09
28909	CAATGGCGGT28909C	N213_G215del	N	conservative_inframe_deletion	MODERATE	1	3	4	1.63	0		0.263531	-0.09
10870	G10870T	L3535L	orf1ab	synonymous	LOW	2	13	15	6.1	0.69		0.3015	-0.06
11595	A11595G	Q3777R	orf1ab	missense	MODERATE	2	13	15	6.1	0.09		0.3015	-0.06
6633	C6633T	A2123V	orf1ab	missense	MODERATE	2	13	15	6.1	0.28		0.3015	-0.06	20A, 20I(Alpha,V1), 20H(Beta,V2), 20J(Gamma,V3), 21A(Delta), 21I(Delta), 21J(Delta), 21K(Omicron), 21B(Kappa), 21D(Eta), 21F(Iota), 21G(Lambda), 21H(Mu), 21C(Epsilon)
11572	C11572T	F3769F	orf1ab	synonymous	LOW	1	4	5	2.03	0.31		0.31831	-0.07
12458	A12458G	T4065A	orf1ab	missense	MODERATE	1	4	5	2.03	0.01		0.31831	-0.07
13356	C13356T	T4364I	orf1ab	missense	MODERATE	1	4	5	2.03	0.13		0.31831	-0.07
13693	A13693T	T4477S	orf1ab	missense	MODERATE	1	4	5	2.03	0		0.31831	-0.07
16887	C16887T	Y5541Y	orf1ab	synonymous	LOW	1	4	5	2.03	1.13		0.31831	-0.07
19169	T19169A	F6302Y	orf1ab	missense	MODERATE	1	4	5	2.03	0		0.31831	-0.07
28915	C28915CT	G215fs	N	frameshift	HIGH	1	4	5	2.03	0		0.31831	-0.07
1707	C1707T	S481F	orf1ab	missense	MODERATE	1	41	42	17.07	0.01		0.324998	0.09
8917	C8917T	F2884F	orf1ab	synonymous	LOW	2	14	16	6.5	0.52		0.330176	-0.05
22005	A22005G	N148S	S	missense	MODERATE	2	14	16	6.5	0.03		0.330176	-0.05
25549	C25549T	L53F	ORF3a	missense	MODERATE	2	15	17	6.91	0.17		0.358636	-0.05	20B
5884	C5884T	Y1873Y	orf1ab	synonymous	LOW	1	5	6	2.44	0.19		0.369224	-0.06
12676	C12676T	V4137V	orf1ab	synonymous	LOW	1	5	6	2.44	0.06		0.369224	-0.06
19186	C19186T	L6308L	orf1ab	synonymous	LOW	1	5	6	2.44	0.13		0.369224	-0.06
26542	C26542A	T7N	M	missense	MODERATE	1	5	6	2.44	0		0.369224	-0.06
28170	C28170A	P93T	ORF8	missense	MODERATE	1	5	6	2.44	0.01		0.369224	-0.06
28905	CTGGCAATGG28905C	G212_G214del	N	disruptive_inframe_deletion	MODERATE	1	5	6	2.44	#N/A		0.369224	-0.06
29422	G29422T	P383P	N	synonymous	LOW	1	5	6	2.44	0.66		0.369224	-0.06
1190	C1190T	P309S	orf1ab	missense	MODERATE	1	6	7	2.85	0.19		0.416533	-0.05
3871	G3871C	K1202N	orf1ab	missense	MODERATE	1	6	7	2.85	0		0.416533	-0.05
9419	A9419G	I3052V	orf1ab	missense	MODERATE	1	6	7	2.85	0.04		0.416533	-0.05
20926	C20926T	P6888S	orf1ab	missense	MODERATE	1	6	7	2.85	0		0.416533	-0.05
25904	C25904T	S171L	ORF3a	missense	MODERATE	1	6	7	2.85	0.75		0.416533	-0.05
27354	A27354G	Q51Q	ORF6	synonymous	LOW	1	6	7	2.85	0.01		0.416533	-0.05
5700	C5700A	A1812D	orf1ab	missense	MODERATE	3	25	28	11.38	0.12		0.44063	-0.05
664	C664T	G133G	orf1ab	synonymous	LOW	1	7	8	3.25	0.06		0.460476	-0.04
15435	A15435G	E5057E	orf1ab	synonymous	LOW	1	31	32	13.01	0.04		0.481971	0.06
28881	G28881A	R203K	N	missense	MODERATE	1	34	35	14.23	38.66		0.482759	0.07
28882	G28882A	R203R	N	synonymous	LOW	1	34	35	14.23	38.59		0.482759	0.07	20C, 20H(Beta,V2), 21F (Iota), 21H (Mu)
28883	G28883C	G204R	N	missense	MODERATE	1	34	35	14.23	38.61		0.482759	0.07
9073	C9073T	T2936T	orf1ab	synonymous	LOW	1	8	9	3.66	0.17		0.50128	-0.03
17115	T17115C	I5617I	orf1ab	synonymous	LOW	1	8	9	3.66	0.01		0.50128	-0.03
17944	G17944T	V5894L	orf1ab	missense	MODERATE	1	8	9	3.66	0.07		0.50128	-0.03
29402	G29402T	D377Y	N	missense	MODERATE	1	8	9	3.66	42.67		0.50128	-0.03
11109	C11109T	A3615V	orf1ab	missense	MODERATE	1	9	10	4.07	0.15		0.539158	-0.02
9049	G9049T	K2928N	orf1ab	missense	MODERATE	1	10	11	4.47	0.04		0.574307	-0.01
15071	T15071A	L4936H	orf1ab	missense	MODERATE	1	10	11	4.47	0		0.574307	-0.01
26060	C26060T	T223I	ORF3a	missense	MODERATE	1	10	11	4.47	0.72		0.574307	-0.01
29227	G29227T	S318S	N	synonymous	LOW	1	10	11	4.47	0.29		0.574307	-0.01
29541	C29541G		ORF10	upstream_gene	MODIFIER	1	10	11	4.47	0		0.574307	-0.01
1059	C1059T	T265I	orf1ab	missense	MODERATE	0	13	13	5.28	7.58	Unique	0.606913	0.07	20C, 20H(Beta,V2), 21F (Iota)
10039	C10039T	T3258T	orf1ab	synonymous	LOW	0	13	13	5.28	0.15	Unique	0.606913	0.07
20079	A20079T	P6605P	orf1ab	synonymous	LOW	0	13	13	5.28	0	Unique	0.606913	0.07
20161	A20161T	K6633*	orf1ab	stop_gained	HIGH	0	13	13	5.28	#N/A	Unique	0.606913	0.07
3873	T3873C	I1203T	orf1ab	missense	MODERATE	0	15	15	6.1	0.02	Unique	0.610341	0.07
21792	A21792T	K77M	S	missense	MODERATE	0	15	15	6.1	0	Unique	0.610341	0.07
20429	C20429T	P6722L	orf1ab	missense	MODERATE	0	16	16	6.5	0.08	Unique	0.614951	0.07
7031	A7031C	N2256H	orf1ab	missense	MODERATE	0	17	17	6.91	0	Unique	0.621125	0.08
21404	A21404T	K7047I	orf1ab	missense	MODERATE	0	17	17	6.91	0	Unique	0.621125	0.08
313	C313T	L16L	orf1ab	synonymous	LOW	2	21	23	9.35	1.5		0.679035	-0.02	21A(Delta), 21I(Delta), 21J(Delta), 21B (Kappa)
12685	G12685T	Q4140H	orf1ab	missense	MODERATE	1	30	31	12.6	0.06		0.70915	0.06	20F
26433	A26433C	K63N	E	missense	MODERATE	1	12	13	5.28	0		1	0
27870	G27870T		ORF8	upstream_gene	MODIFIER	1	15	16	6.5	0.3		1	0.01
12880	C12880T	I4205I	orf1ab	synonymous	LOW	1	15	16	6.5	0.28		1	0.01
25555	G25555T	V55F	ORF3a	missense	MODERATE	1	17	18	7.32	0.09		1	0.02
25556	T25556G	V55G	ORF3a	missense	MODERATE	1	22	23	9.35	0.03		1	0.04	20B, 20I (Alpha,V1), 20J (Gamma,V3), 21K (Omicron), 21G (Lambda)
11521	G11521T,C	M3752I	orf1ab	missense	MODERATE	0	12	12	4.88	0.3	Unique	1	0.06
13650	T13650G,A	F4462L	orf1ab	missense	MODERATE	0	12	12	4.88	#N/A	Unique	1	0.06
20480	C20480A	S6739*	orf1ab	stop_gained	HIGH	0	10	10	4.07	0	Unique	1	0.06
28135	T28135G	V81G	ORF8	missense	MODERATE	0	10	10	4.07	0	Unique	1	0.06
28973	A28973T	M234L	N	missense	MODERATE	0	10	10	4.07	0	Unique	1	0.06
9389	G9389A	D3042N	orf1ab	missense	MODERATE	0	9	9	3.66	0.07	Unique	1	0.05
26111	C26111T	P240L	ORF3a	missense	MODERATE	0	9	9	3.66	0.19	Unique	1	0.05
5338	T5338C	N1691N	orf1ab	synonymous	LOW	0	8	8	3.25	0.03	Unique	1	0.05
21533	G21533T,A	S7090N	orf1ab	missense	MODERATE	0	8	8	3.25	0	Unique	1	0.05
24489	T24489C	V976A	S	missense	MODERATE	0	8	8	3.25	0	Unique	1	0.05
5893	C5893T	T1876T	orf1ab	synonymous	LOW	0	7	7	2.85	0.01	Unique	1	0.05
8344	C8344T	D2693D	orf1ab	synonymous	LOW	0	7	7	2.85	0.08	Unique	1	0.05
11785	C11785T	L3840L	orf1ab	synonymous	LOW	0	7	7	2.85	0.01	Unique	1	0.05
23616	G23616A	R685H	S	missense	MODERATE	0	7	7	2.85	0	Unique	1	0.05
25928	T25928C	I179T	ORF3a	missense	MODERATE	0	7	7	2.85	0.01	Unique	1	0.05
29049	G29049A,T	R259Q	N	missense	MODERATE	0	7	7	2.85	0	Unique	1	0.05
29506	G29506T	M411I	N	missense	MODERATE	0	7	7	2.85	0.01	Unique	1	0.05
746	T746G	W161G	orf1ab	missense	MODERATE	0	6	6	2.44	0	Unique	1	0.04
3634	C3634T	N1123N	orf1ab	synonymous	LOW	0	6	6	2.44	0.07	Unique	1	0.04
19932	G19932T	M6556I	orf1ab	missense	MODERATE	0	6	6	2.44	0	Unique	1	0.04
25408	A25408T	R6*	ORF3a	stop_gained	HIGH	0	6	6	2.44	0	Unique	1	0.04
26057	A26057C	D222A	ORF3a	missense	MODERATE	0	6	6	2.44	0	Unique	1	0.04
9943	C9943T	Y3226Y	orf1ab	synonymous	LOW	0	5	5	2.03	0.14	Unique	1	0.04
10481	G10481A	G3406S	orf1ab	missense	MODERATE	0	5	5	2.03	0	Unique	1	0.04
15992	A15992C,G	D5243A	orf1ab	missense	MODERATE	0	5	5	2.03	#N/A	Unique	1	0.04
17122	G17122T	A5620S	orf1ab	missense	MODERATE	0	5	5	2.03	0.89	Unique	1	0.04
17435	G17435A	G5724D	orf1ab	missense	MODERATE	0	5	5	2.03	#N/A	Unique	1	0.04
21736	C21736T	F58F	S	synonymous	LOW	0	5	5	2.03	0.11	Unique	1	0.04
24933	G24933T	G1124V	S	missense	MODERATE	0	5	5	2.03	0.18	Unique	1	0.04
25785	G25785T	W131C	ORF3a	missense	MODERATE	0	5	5	2.03	1.67	Unique	1	0.04
27770	A27770T		ORF8	upstream_gene	MODIFIER	0	5	5	2.03	0	Unique	1	0.04
28824	C28824A	S184Y	N	missense	MODERATE	0	5	5	2.03	0	Unique	1	0.04
4	A4T		orf1ab	upstream_gene	MODIFIER	0	4	4	1.63	#N/A	Unique	1	0.04
509	GGTCATGTTATGGTT509G,GATGGTT	G82fs	orf1ab	frameshift	HIGH	0	4	4	1.63	#N/A	Unique	1	0.04
1383	G1383T	C373F	orf1ab	missense	MODERATE	0	4	4	1.63	0	Unique	1	0.04
2485	C2485T,A	I740I	orf1ab	synonymous	LOW	0	4	4	1.63	0.27	Unique	1	0.04
3190	A3190G	Q975Q	orf1ab	synonymous	LOW	0	4	4	1.63	0.01	Unique	1	0.04
5031	C5031T	T1589I	orf1ab	missense	MODERATE	0	4	4	1.63	0.05	Unique	1	0.04
6456	G6456A	C2064Y	orf1ab	missense	MODERATE	0	4	4	1.63	0	Unique	1	0.04
6492	T6492C	I2076T	orf1ab	missense	MODERATE	0	4	4	1.63	0.03	Unique	1	0.04
8516	G8516A	V2751I	orf1ab	missense	MODERATE	0	4	4	1.63	0	Unique	1	0.04
8883	T8883C	I2873T	orf1ab	missense	MODERATE	0	4	4	1.63	0.01	Unique	1	0.04
11082	TG11082T	L3606fs	orf1ab	frameshift	HIGH	0	4	4	1.63	0.04	Unique	1	0.04
14944	G14944A	A4894T	orf1ab	missense	MODERATE	0	4	4	1.63	#N/A	Unique	1	0.04
15045	C15045A	V4927V	orf1ab	synonymous	LOW	0	4	4	1.63	0	Unique	1	0.04
17934	C17934A	T5890T	orf1ab	synonymous	LOW	0	4	4	1.63	0.03	Unique	1	0.04
18093	A18093G	L5943L	orf1ab	synonymous	LOW	0	4	4	1.63	0.01	Unique	1	0.04
19751	A19751T	E6496V	orf1ab	missense	MODERATE	0	4	4	1.63	0	Unique	1	0.04
20317	G20317T	E6685*	orf1ab	stop_gained	HIGH	0	4	4	1.63	0	Unique	1	0.04
21520	G21520A,T	V7086I	orf1ab	missense	MODERATE	0	4	4	1.63	0.04	Unique	1	0.04
21558	G21558A,T		S	upstream_gene	MODIFIER	0	4	4	1.63	0	Unique	1	0.04
22899	G22899T	G446V	S	missense	MODERATE	0	4	4	1.63	0.11	Unique	1	0.04
23799	C23799A	S746*	S	stop_gained	HIGH	0	4	4	1.63	0	Unique	1	0.04
26217	G26217T	L275F	ORF3a	missense	MODERATE	0	4	4	1.63	0.12	Unique	1	0.04
27110	C27110T	Y196Y	M	synonymous	LOW	0	4	4	1.63	0.03	Unique	1	0.04
27750	G27750A	K119K	ORF7a	synonymous	LOW	0	4	4	1.63	0	Unique	1	0.04
28717	C28717T	T148T	N	synonymous	LOW	0	4	4	1.63	0.03	Unique	1	0.04
28898	A28898G	R209G	N	missense	MODERATE	0	4	4	1.63	0	Unique	1	0.04
105	G105T		orf1ab	upstream_gene	MODIFIER	0	3	3	1.22	0.11	Unique	1	0.03
411	G411T	G49V	orf1ab	missense	MODERATE	0	3	3	1.22	0	Unique	1	0.03
823	C823T	V186V	orf1ab	synonymous	LOW	0	3	3	1.22	0.5	Unique	1	0.03
1191	C1191T	P309L	orf1ab	missense	MODERATE	0	3	3	1.22	1.65	Unique	1	0.03
1218	C1218T	S318L	orf1ab	missense	MODERATE	0	3	3	1.22	0.17	Unique	1	0.03
1281	C1281T	A339V	orf1ab	missense	MODERATE	0	3	3	1.22	0.22	Unique	1	0.03
1349	C1349A	Q362K	orf1ab	missense	MODERATE	0	3	3	1.22	0	Unique	1	0.03
1659	G1659T,C	G465A	orf1ab	missense	MODERATE	0	3	3	1.22	0.03	Unique	1	0.03
1779	C1779G	S505C	orf1ab	missense	MODERATE	0	3	3	1.22	0	Unique	1	0.03
2966	A2966T	S901C	orf1ab	missense	MODERATE	0	3	3	1.22	0	Unique	1	0.03
3259	G3259T	Q998H	orf1ab	missense	MODERATE	0	3	3	1.22	0.25	Unique	1	0.03
3431	G3431T,C	V1056L	orf1ab	missense	MODERATE	0	3	3	1.22	0.14	Unique	1	0.03
3467	G3467T	G1068*	orf1ab	stop_gained	HIGH	0	3	3	1.22	0	Unique	1	0.03
5743	G5743C	E1826D	orf1ab	missense	MODERATE	0	3	3	1.22	0	Unique	1	0.03
5744	T5744C	Y1827H	orf1ab	missense	MODERATE	0	3	3	1.22	0	Unique	1	0.03
6074	T6074C	F1937L	orf1ab	missense	MODERATE	0	3	3	1.22	0	Unique	1	0.03
6309	G6309GA	S2015fs	orf1ab	frameshift	HIGH	0	3	3	1.22	#N/A	Unique	1	0.03
7042	G7042A,T	M2259I	orf1ab	missense	MODERATE	0	3	3	1.22	1.58	Unique	1	0.03
8003	G8003A,T	V2580I	orf1ab	missense	MODERATE	0	3	3	1.22	0.02	Unique	1	0.03
8339	A8339T	I2692F	orf1ab	missense	MODERATE	0	3	3	1.22	0	Unique	1	0.03
8997	C8997A	S2911*	orf1ab	stop_gained	HIGH	0	3	3	1.22	0	Unique	1	0.03
9274	A9274G	R3003R	orf1ab	synonymous	LOW	0	3	3	1.22	0.02	Unique	1	0.03
9693	C9693T	A3143V	orf1ab	missense	MODERATE	0	3	3	1.22	0.39	Unique	1	0.03
10435	A10435T	Q3390H	orf1ab	missense	MODERATE	0	3	3	1.22	0	Unique	1	0.03
10642	G10642T,A	T3459T	orf1ab	synonymous	LOW	0	3	3	1.22	0.19	Unique	1	0.03
11119	T11119C	I3618I	orf1ab	synonymous	LOW	0	3	3	1.22	0	Unique	1	0.03
11143	G11143A,T	M3626I	orf1ab	missense	MODERATE	0	3	3	1.22	0	Unique	1	0.03
11272	G11272T,A	M3669I	orf1ab	missense	MODERATE	0	3	3	1.22	0.05	Unique	1	0.03
11459	T11459C,A	S3732T	orf1ab	missense	MODERATE	0	3	3	1.22	0	Unique	1	0.03
11983	A11983G,T	E3906D	orf1ab	missense	MODERATE	0	3	3	1.22	0.03	Unique	1	0.03
12164	G12164T	A3967S	orf1ab	missense	MODERATE	0	3	3	1.22	0	Unique	1	0.03
15061	C15061A	Q4933K	orf1ab	missense	MODERATE	0	3	3	1.22	0	Unique	1	0.03
15543	G15543A	T5093T	orf1ab	synonymous	LOW	0	3	3	1.22	0.02	Unique	1	0.03
15925	C15925A	L5221I	orf1ab	missense	MODERATE	0	3	3	1.22	0	Unique	1	0.03
17036	C17036T	A5591V	orf1ab	missense	MODERATE	0	3	3	1.22	0.01	Unique	1	0.03
17176	G17176A	V5638I	orf1ab	missense	MODERATE	0	3	3	1.22	0	Unique	1	0.03
17331	G17331T	E5689D	orf1ab	missense	MODERATE	0	3	3	1.22	0.52	Unique	1	0.03
17437	G17437A,T	D5725N	orf1ab	missense	MODERATE	0	3	3	1.22	#N/A	Unique	1	0.03
18013	C18013A	P5917T	orf1ab	missense	MODERATE	0	3	3	1.22	#N/A	Unique	1	0.03
18585	A18585G	V6107V	orf1ab	synonymous	LOW	0	3	3	1.22	0.05	Unique	1	0.03
19206	C19206A	V6314V	orf1ab	synonymous	LOW	0	3	3	1.22	0	Unique	1	0.03
19524	C19524T	L6420L	orf1ab	synonymous	LOW	0	3	3	1.22	1.75	Unique	1	0.03
19962	G19962T	T6566T	orf1ab	synonymous	LOW	0	3	3	1.22	0.08	Unique	1	0.03
20055	A20055T,G	E6597D	orf1ab	missense	MODERATE	0	3	3	1.22	0.12	Unique	1	0.03
20163	A20163G	K6633K	orf1ab	synonymous	LOW	0	3	3	1.22	0.05	Unique	1	0.03
20178	C20178A,T	V6638V	orf1ab	synonymous	LOW	0	3	3	1.22	0.29	Unique	1	0.03
20263	G20263T	E6667*	orf1ab	stop_gained	HIGH	0	3	3	1.22	0	Unique	1	0.03
20287	G20287T,A	E6675*	orf1ab	stop_gained	HIGH	0	3	3	1.22	0	Unique	1	0.03
20398	G20398A	E6712K	orf1ab	missense	MODERATE	0	3	3	1.22	0.05	Unique	1	0.03
20438	G20438C	S6725T	orf1ab	missense	MODERATE	0	3	3	1.22	0	Unique	1	0.03
21327	C21327A	V7021V	orf1ab	synonymous	LOW	0	3	3	1.22	0	Unique	1	0.03
21451	G21451T	G7063C	orf1ab	missense	MODERATE	0	3	3	1.22	0	Unique	1	0.03
21517	A21517T	R7085*	orf1ab	stop_gained	HIGH	0	3	3	1.22	#N/A	Unique	1	0.03
22316	G22316T,A	G252S	S	missense	MODERATE	0	3	3	1.22	0.01	Unique	1	0.03
22480	C22480T	F306F	S	synonymous	LOW	0	3	3	1.22	0.17	Unique	1	0.03
23554	A23554G	I664M	S	missense	MODERATE	0	3	3	1.22	0	Unique	1	0.03
24779	A24779G	K1073E	S	missense	MODERATE	0	3	3	1.22	0	Unique	1	0.03
24919	C24919T	N1119N	S	synonymous	LOW	0	3	3	1.22	0.11	Unique	1	0.03
26645	C26645T	N41N	M	synonymous	LOW	0	3	3	1.22	0.26	Unique	1	0.03
27346	T27346C	Y49H	ORF6	missense	MODERATE	0	3	3	1.22	0.04	Unique	1	0.03
27384	T27384C	D61D	ORF6	synonymous	LOW	0	3	3	1.22	0.62	Unique	1	0.03
27621	G27621T,A	Q76H	ORF7a	missense	MODERATE	0	3	3	1.22	0.07	Unique	1	0.03
27890	G27890T		ORF8	upstream_gene	MODIFIER	0	3	3	1.22	0.69	Unique	1	0.03
27972	C27972T	Q27*	ORF8	stop_gained	HIGH	0	3	3	1.22	29.9	Unique	1	0.03
28019	T28019C	Y42Y	ORF8	synonymous	LOW	0	3	3	1.22	0.01	Unique	1	0.03
28048	G28048T	R52I	ORF8	missense	MODERATE	0	3	3	1.22	29.87	Unique	1	0.03
28068	G28068T	E59*	ORF8	stop_gained	HIGH	0	3	3	1.22	0.04	Unique	1	0.03
28190	A28190T,G	V99V	ORF8	synonymous	LOW	0	3	3	1.22	0	Unique	1	0.03
28271	A28271G		N	upstream_gene	MODIFIER	0	3	3	1.22	0.14	Unique	1	0.03
28306	T28306C	N11N	N	synonymous	LOW	0	3	3	1.22	0.01	Unique	1	0.03
28899	G28899T,A	R209K	N	missense	MODERATE	0	3	3	1.22	0.21	Unique	1	0.03
28969	C28969T	S232S	N	synonymous	LOW	0	3	3	1.22	0.02	Unique	1	0.03
29421	C29421A,T	P383Q	N	missense	MODERATE	0	3	3	1.22	0.27	Unique	1	0.03
29516	G29516T	D415Y	N	missense	MODERATE	0	3	3	1.22	0	Unique	1	0.03
29679	C29679T		S	downstream_gene	MODIFIER	0	3	3	1.22	0.35	Unique	1	0.03
29838	C29838T		S	downstream_gene	MODIFIER	0	3	3	1.22	0.05	Unique	1	0.03
21	C21A		orf1ab	upstream_gene	MODIFIER	0	2	2	0.81	0.02	Unique	1	0.03
162	C162T		orf1ab	upstream_gene	MODIFIER	0	2	2	0.81	0.07	Unique	1	0.03
165	G165T		orf1ab	upstream_gene	MODIFIER	0	2	2	0.81	0.01	Unique	1	0.03
173	C173A,T		orf1ab	upstream_gene	MODIFIER	0	2	2	0.81	0.02	Unique	1	0.03
346	C346T,A	L27L	orf1ab	synonymous	LOW	0	2	2	0.81	0.32	Unique	1	0.03
475	C475A	F70L	orf1ab	missense	MODERATE	0	2	2	0.81	0	Unique	1	0.03
512	C512A	H83N	orf1ab	missense	MODERATE	0	2	2	0.81	0	Unique	1	0.03
518	ATGGTT518A	M85fs	orf1ab	frameshift	HIGH	0	2	2	0.81	0	Unique	1	0.03
537	A537T	E91V	orf1ab	missense	MODERATE	0	2	2	0.81	0	Unique	1	0.03
538	A538T	E91D	orf1ab	missense	MODERATE	0	2	2	0.81	0	Unique	1	0.03
627	T627C	V121A	orf1ab	missense	MODERATE	0	2	2	0.81	0	Unique	1	0.03
658	T658C	A131A	orf1ab	synonymous	LOW	0	2	2	0.81	0.01	Unique	1	0.03
680	G680T	D139Y	orf1ab	missense	MODERATE	0	2	2	0.81	0	Unique	1	0.03
683	C683A	L140I	orf1ab	missense	MODERATE	0	2	2	0.81	0	Unique	1	0.03
695	G695T	D144Y	orf1ab	missense	MODERATE	0	2	2	0.81	0.1	Unique	1	0.03
815	C815A	R184S	orf1ab	missense	MODERATE	0	2	2	0.81	0	Unique	1	0.03
1125	G1125T	R287M	orf1ab	missense	MODERATE	0	2	2	0.81	0	Unique	1	0.03
1179	C1179A	P305Q	orf1ab	missense	MODERATE	0	2	2	0.81	0	Unique	1	0.03
1241	T1241A,C	C326S	orf1ab	missense	MODERATE	0	2	2	0.81	0	Unique	1	0.03
1258	G1258A	W331*	orf1ab	stop_gained	HIGH	0	2	2	0.81	0	Unique	1	0.03
1426	C1426T	Y387Y	orf1ab	synonymous	LOW	0	2	2	0.81	0.12	Unique	1	0.03
1537	T1537C	V424V	orf1ab	synonymous	LOW	0	2	2	0.81	0.01	Unique	1	0.03
1644	A1644C	N460T	orf1ab	missense	MODERATE	0	2	2	0.81	0	Unique	1	0.03
1647	T1647A	I461N	orf1ab	missense	MODERATE	0	2	2	0.81	#N/A	Unique	1	0.03
1656	T1656A	V464D	orf1ab	missense	MODERATE	0	2	2	0.81	#N/A	Unique	1	0.03
1658	G1658T	G465C	orf1ab	missense	MODERATE	0	2	2	0.81	0	Unique	1	0.03
1758	C1758T	A498V	orf1ab	missense	MODERATE	0	2	2	0.81	0.4	Unique	1	0.03
2306	C2306T	L681F	orf1ab	missense	MODERATE	0	2	2	0.81	0.16	Unique	1	0.03
2395	C2395A	V710V	orf1ab	synonymous	LOW	0	2	2	0.81	0	Unique	1	0.03
2594	C2594A	P777T	orf1ab	missense	MODERATE	0	2	2	0.81	0	Unique	1	0.03
2734	T2734C	V823V	orf1ab	synonymous	LOW	0	2	2	0.81	0.03	Unique	1	0.03
2838	C2838A	S858Y	orf1ab	missense	MODERATE	0	2	2	0.81	0	Unique	1	0.03
3038	T3038A	Y925N	orf1ab	missense	MODERATE	0	2	2	0.81	0	Unique	1	0.03
3170	C3170A,T	L969I	orf1ab	missense	MODERATE	0	2	2	0.81	0.01	Unique	1	0.03
3500	A3500C	T1079P	orf1ab	missense	MODERATE	0	2	2	0.81	0	Unique	1	0.03
3695	C3695T	L1144L	orf1ab	synonymous	LOW	0	2	2	0.81	0.14	Unique	1	0.03
4084	C4084T	D1273D	orf1ab	synonymous	LOW	0	2	2	0.81	0.22	Unique	1	0.03
4093	C4093T	I1276I	orf1ab	synonymous	LOW	0	2	2	0.81	0.03	Unique	1	0.03
4207	G4207A	A1314A	orf1ab	synonymous	LOW	0	2	2	0.81	0.01	Unique	1	0.03
4362	A4362C,G	E1366A	orf1ab	missense	MODERATE	0	2	2	0.81	0	Unique	1	0.03
4960	G4960T	V1565V	orf1ab	synonymous	LOW	0	2	2	0.81	0.07	Unique	1	0.03
5157	C5157T	A1631V	orf1ab	missense	MODERATE	0	2	2	0.81	0.01	Unique	1	0.03
5173	C5173T	H1636H	orf1ab	synonymous	LOW	0	2	2	0.81	0.1	Unique	1	0.03
5339	C5339T	P1692S	orf1ab	missense	MODERATE	0	2	2	0.81	0.09	Unique	1	0.03
5434	T5434C	G1723G	orf1ab	synonymous	LOW	0	2	2	0.81	0	Unique	1	0.03
5489	G5489T	D1742Y	orf1ab	missense	MODERATE	0	2	2	0.81	0	Unique	1	0.03
5497	C5497T,A	C1744*	orf1ab	stop_gained	HIGH	0	2	2	0.81	0.4	Unique	1	0.03
5531	G5531T	G1756*	orf1ab	stop_gained	HIGH	0	2	2	0.81	0	Unique	1	0.03
5784	C5784T	T1840I	orf1ab	missense	MODERATE	0	2	2	0.81	0.21	Unique	1	0.03
5835	C5835A,T	S1857*	orf1ab	stop_gained	HIGH	0	2	2	0.81	#N/A	Unique	1	0.03
5847	G5847T	G1861V	orf1ab	missense	MODERATE	0	2	2	0.81	0	Unique	1	0.03
5849	C5849T,A	P1862T	orf1ab	missense	MODERATE	0	2	2	0.81	0.14	Unique	1	0.03
6246	T6246A,C	V1994D	orf1ab	missense	MODERATE	0	2	2	0.81	0	Unique	1	0.03
6368	G6368A	G2035R	orf1ab	missense	MODERATE	0	2	2	0.81	0.02	Unique	1	0.03
6408	C6408A,T	S2048Y	orf1ab	missense	MODERATE	0	2	2	0.81	0.6	Unique	1	0.03
6481	A6481T	V2072V	orf1ab	synonymous	LOW	0	2	2	0.81	0	Unique	1	0.03
6802	G6802A	L2179L	orf1ab	synonymous	LOW	0	2	2	0.81	0.01	Unique	1	0.03
6883	C6883A	V2206V	orf1ab	synonymous	LOW	0	2	2	0.81	0	Unique	1	0.03
6896	C6896A	L2211I	orf1ab	missense	MODERATE	0	2	2	0.81	0	Unique	1	0.03
6942	T6942A,C	L2226Q	orf1ab	missense	MODERATE	0	2	2	0.81	0	Unique	1	0.03
6960	G6960A,T	W2232*	orf1ab	stop_gained	HIGH	0	2	2	0.81	0	Unique	1	0.03
7056	C7056A	T2264N	orf1ab	missense	MODERATE	0	2	2	0.81	0	Unique	1	0.03
7070	G7070T	G2269C	orf1ab	missense	MODERATE	0	2	2	0.81	0.01	Unique	1	0.03
7180	A7180G	E2305E	orf1ab	synonymous	LOW	0	2	2	0.81	0	Unique	1	0.03
7214	G7214T	D2317Y	orf1ab	missense	MODERATE	0	2	2	0.81	0	Unique	1	0.03
7262	C7262T,A	L2333I	orf1ab	missense	MODERATE	0	2	2	0.81	0.1	Unique	1	0.03
7362	G7362T,A	W2366*	orf1ab	stop_gained	HIGH	0	2	2	0.81	0	Unique	1	0.03
7388	G7388C,A	A2375T	orf1ab	missense	MODERATE	0	2	2	0.81	#N/A	Unique	1	0.03
7393	G7393A,T	P2376P	orf1ab	synonymous	LOW	0	2	2	0.81	0.45	Unique	1	0.03
7550	G7550T	G2429C	orf1ab	missense	MODERATE	0	2	2	0.81	0	Unique	1	0.03
7594	C7594T	G2443G	orf1ab	synonymous	LOW	0	2	2	0.81	0.01	Unique	1	0.03
7758	A7758C	N2498T	orf1ab	missense	MODERATE	0	2	2	0.81	0	Unique	1	0.03
8375	G8375A	A2704T	orf1ab	missense	MODERATE	0	2	2	0.81	0	Unique	1	0.03
8384	C8384A	H2707N	orf1ab	missense	MODERATE	0	2	2	0.81	0	Unique	1	0.03
8386	C8386T,A	H2707Q	orf1ab	missense	MODERATE	0	2	2	0.81	#N/A	Unique	1	0.03
8846	G8846T	E2861*	orf1ab	stop_gained	HIGH	0	2	2	0.81	#N/A	Unique	1	0.03
9042	C9042A	S2926Y	orf1ab	missense	MODERATE	0	2	2	0.81	0	Unique	1	0.03
9180	C9180A	S2972Y	orf1ab	missense	MODERATE	0	2	2	0.81	0	Unique	1	0.03
9201	T9201C	F2979S	orf1ab	missense	MODERATE	0	2	2	0.81	0	Unique	1	0.03
9203	G9203T	D2980Y	orf1ab	missense	MODERATE	0	2	2	0.81	0	Unique	1	0.03
9286	C9286T	N3007N	orf1ab	synonymous	LOW	0	2	2	0.81	0.46	Unique	1	0.03
9331	TG9331T	A3023fs	orf1ab	frameshift	HIGH	0	2	2	0.81	0	Unique	1	0.03
9474	C9474T	A3070V	orf1ab	missense	MODERATE	0	2	2	0.81	0.13	Unique	1	0.03
10083	C10083T,A	S3273Y	orf1ab	missense	MODERATE	0	2	2	0.81	#N/A	Unique	1	0.03
10317	A10317G	K3351R	orf1ab	missense	MODERATE	0	2	2	0.81	0.19	Unique	1	0.03
10688	G10688C,T	V3475L	orf1ab	missense	MODERATE	0	2	2	0.81	0.12	Unique	1	0.03
11042	G11042T	V3593F	orf1ab	missense	MODERATE	0	2	2	0.81	0.06	Unique	1	0.03
11221	G11221T	M3652I	orf1ab	missense	MODERATE	0	2	2	0.81	0.01	Unique	1	0.03
11226	A11226G	Y3654C	orf1ab	missense	MODERATE	0	2	2	0.81	0	Unique	1	0.03
11289	C11289A	S3675Y	orf1ab	missense	MODERATE	0	2	2	0.81	0	Unique	1	0.03
11379	C11379T	A3705V	orf1ab	missense	MODERATE	0	2	2	0.81	0.1	Unique	1	0.03
11526	T11526C	L3754S	orf1ab	missense	MODERATE	0	2	2	0.81	0	Unique	1	0.03
11533	AG11533A	G3757fs	orf1ab	frameshift	HIGH	0	2	2	0.81	#N/A	Unique	1	0.03
11602	A11602T	I3779I	orf1ab	synonymous	LOW	0	2	2	0.81	0	Unique	1	0.03
12067	G12067A,T	M3934I	orf1ab	missense	MODERATE	0	2	2	0.81	0.14	Unique	1	0.03
12184	T12184C	S3973S	orf1ab	synonymous	LOW	0	2	2	0.81	0	Unique	1	0.03
12217	G12217A	L3984L	orf1ab	synonymous	LOW	0	2	2	0.81	0	Unique	1	0.03
12221	G12221A	V3986M	orf1ab	missense	MODERATE	0	2	2	0.81	0	Unique	1	0.03
12521	G12521A	G4086S	orf1ab	missense	MODERATE	0	2	2	0.81	0	Unique	1	0.03
12757	T12757C	T4164T	orf1ab	synonymous	LOW	0	2	2	0.81	0	Unique	1	0.03
12801	G12801A	R4179K	orf1ab	missense	MODERATE	0	2	2	0.81	0.39	Unique	1	0.03
12926	A12926AC	K4221fs	orf1ab	frameshift	HIGH	0	2	2	0.81	#N/A	Unique	1	0.03
12927	A12927C	K4221T	orf1ab	missense	MODERATE	0	2	2	0.81	0	Unique	1	0.03
13056	C13056A	S4264*	orf1ab	stop_gained	HIGH	0	2	2	0.81	0	Unique	1	0.03
13220	G13220T,A	E4319*	orf1ab	stop_gained	HIGH	0	2	2	0.81	#N/A	Unique	1	0.03
13390	G13390T	M4375I	orf1ab	missense	MODERATE	0	2	2	0.81	0.02	Unique	1	0.03
13620	C13620T,A	D4452E	orf1ab	missense	MODERATE	0	2	2	0.81	0.14	Unique	1	0.03
13989	C13989T,A	R4575R	orf1ab	synonymous	LOW	0	2	2	0.81	0.03	Unique	1	0.03
14016	C14016T	F4584F	orf1ab	synonymous	LOW	0	2	2	0.81	0.03	Unique	1	0.03
14111	A14111C	Q4616P	orf1ab	missense	MODERATE	0	2	2	0.81	0	Unique	1	0.03
14599	C14599A,T	L4779I	orf1ab	missense	MODERATE	0	2	2	0.81	0.36	Unique	1	0.03
14746	G14746T	E4828*	orf1ab	stop_gained	HIGH	0	2	2	0.81	#N/A	Unique	1	0.03
14763	CT14763C	F4834fs	orf1ab	frameshift	HIGH	0	2	2	0.81	0	Unique	1	0.03
14931	C14931T	N4889N	orf1ab	synonymous	LOW	0	2	2	0.81	0.07	Unique	1	0.03
14960	A14960T	N4899I	orf1ab	missense	MODERATE	0	2	2	0.81	0.01	Unique	1	0.03
15020	T15020A,C	L4919H	orf1ab	missense	MODERATE	0	2	2	0.81	#N/A	Unique	1	0.03
15268	GA15268G,GAA	N5003fs	orf1ab	frameshift	HIGH	0	2	2	0.81	#N/A	Unique	1	0.03
15519	T15519C	V5085V	orf1ab	synonymous	LOW	0	2	2	0.81	0	Unique	1	0.03
16020	G16020A,T	V5252V	orf1ab	synonymous	LOW	0	2	2	0.81	0.01	Unique	1	0.03
16058	C16058A	P5265H	orf1ab	missense	MODERATE	0	2	2	0.81	0	Unique	1	0.03
16068	G16068T	E5268D	orf1ab	missense	MODERATE	0	2	2	0.81	0.02	Unique	1	0.03
16084	C16084A	H5274N	orf1ab	missense	MODERATE	0	2	2	0.81	0	Unique	1	0.03
16151	C16151A	S5296Y	orf1ab	missense	MODERATE	0	2	2	0.81	#N/A	Unique	1	0.03
16159	C16159A	L5299I	orf1ab	missense	MODERATE	0	2	2	0.81	0	Unique	1	0.03
16377	G16377T	P5371P	orf1ab	synonymous	LOW	0	2	2	0.81	0.08	Unique	1	0.03
16514	A16514G	Y5417C	orf1ab	missense	MODERATE	0	2	2	0.81	0	Unique	1	0.03
16611	C16611A	T5449T	orf1ab	synonymous	LOW	0	2	2	0.81	0.01	Unique	1	0.03
16626	C16626T	L5454L	orf1ab	synonymous	LOW	0	2	2	0.81	0.02	Unique	1	0.03
17190	T17190C	C5642C	orf1ab	synonymous	LOW	0	2	2	0.81	0	Unique	1	0.03
17388	G17388T,C	L5708F	orf1ab	missense	MODERATE	0	2	2	0.81	#N/A	Unique	1	0.03
17446	C17446A,T	Q5728*	orf1ab	stop_gained	HIGH	0	2	2	0.81	0	Unique	1	0.03
17514	T17514C	C5750C	orf1ab	synonymous	LOW	0	2	2	0.81	0	Unique	1	0.03
17756	G17756A,T	R5831K	orf1ab	missense	MODERATE	0	2	2	0.81	0.03	Unique	1	0.03
17814	G17814T	L5850F	orf1ab	missense	MODERATE	0	2	2	0.81	0.01	Unique	1	0.03
17863	T17863A	Y5867N	orf1ab	missense	MODERATE	0	2	2	0.81	0	Unique	1	0.03
17865	T17865A	Y5867*	orf1ab	stop_gained	HIGH	0	2	2	0.81	0	Unique	1	0.03
18021	G18021T	R5919S	orf1ab	missense	MODERATE	0	2	2	0.81	0.01	Unique	1	0.03
18086	C18086T	T5941I	orf1ab	missense	MODERATE	0	2	2	0.81	0.87	Unique	1	0.03
18147	A18147G	E5961E	orf1ab	synonymous	LOW	0	2	2	0.81	0	Unique	1	0.03
18261	C18261A	I5999I	orf1ab	synonymous	LOW	0	2	2	0.81	0	Unique	1	0.03
18289	C18289T	R6009C	orf1ab	missense	MODERATE	0	2	2	0.81	#N/A	Unique	1	0.03
18402	T18402A	P6046P	orf1ab	synonymous	LOW	0	2	2	0.81	0	Unique	1	0.03
18415	G18415T	D6051Y	orf1ab	missense	MODERATE	0	2	2	0.81	#N/A	Unique	1	0.03
18462	G18462A	P6066P	orf1ab	synonymous	LOW	0	2	2	0.81	0.01	Unique	1	0.03
18467	G18467T	G6068V	orf1ab	missense	MODERATE	0	2	2	0.81	0	Unique	1	0.03
18664	C18664A	L6134I	orf1ab	missense	MODERATE	0	2	2	0.81	0	Unique	1	0.03
18693	C18693A,T	S6143S	orf1ab	synonymous	LOW	0	2	2	0.81	0.08	Unique	1	0.03
18755	C18755A	P6164Q	orf1ab	missense	MODERATE	0	2	2	0.81	#N/A	Unique	1	0.03
18772	C18772A	Q6170K	orf1ab	missense	MODERATE	0	2	2	0.81	#N/A	Unique	1	0.03
18796	C18796T,A	L6178I	orf1ab	missense	MODERATE	0	2	2	0.81	#N/A	Unique	1	0.03
18856	G18856T,C	D6198H	orf1ab	missense	MODERATE	0	2	2	0.81	#N/A	Unique	1	0.03
18946	C18946T	L6228L	orf1ab	synonymous	LOW	0	2	2	0.81	0.01	Unique	1	0.03
19043	C19043A	P6260H	orf1ab	missense	MODERATE	0	2	2	0.81	0	Unique	1	0.03
19155	A19155G	T6297T	orf1ab	synonymous	LOW	0	2	2	0.81	0	Unique	1	0.03
19217	C19217A	P6318H	orf1ab	missense	MODERATE	0	2	2	0.81	0	Unique	1	0.03
19264	C19264A	L6334I	orf1ab	missense	MODERATE	0	2	2	0.81	0	Unique	1	0.03
19317	C19317A,T	F6351L	orf1ab	missense	MODERATE	0	2	2	0.81	0.01	Unique	1	0.03
19468	T19468A	C6402S	orf1ab	missense	MODERATE	0	2	2	0.81	0	Unique	1	0.03
19599	G19599T	W6445C	orf1ab	missense	MODERATE	0	2	2	0.81	0	Unique	1	0.03
19613	G19613T	R6450I	orf1ab	missense	MODERATE	0	2	2	0.81	0	Unique	1	0.03
19735	G19735T	D6491Y	orf1ab	missense	MODERATE	0	2	2	0.81	0.1	Unique	1	0.03
19741	G19741T	E6493*	orf1ab	stop_gained	HIGH	0	2	2	0.81	#N/A	Unique	1	0.03
19993	G19993T	G6577C	orf1ab	missense	MODERATE	0	2	2	0.81	0	Unique	1	0.03
20005	G20005T	G6581C	orf1ab	missense	MODERATE	0	2	2	0.81	0	Unique	1	0.03
20081	C20081A	S6606Y	orf1ab	missense	MODERATE	0	2	2	0.81	0	Unique	1	0.03
20098	G20098T	A6612S	orf1ab	missense	MODERATE	0	2	2	0.81	0.02	Unique	1	0.03
20142	A20142T	T6626T	orf1ab	synonymous	LOW	0	2	2	0.81	#N/A	Unique	1	0.03
20179	C20179A	Q6639K	orf1ab	missense	MODERATE	0	2	2	0.81	0	Unique	1	0.03
20180	A20180T	Q6639L	orf1ab	missense	MODERATE	0	2	2	0.81	0	Unique	1	0.03
20198	A20198T	Y6645F	orf1ab	missense	MODERATE	0	2	2	0.81	0	Unique	1	0.03
20248	G20248T	E6662*	orf1ab	stop_gained	HIGH	0	2	2	0.81	#N/A	Unique	1	0.03
20323	A20323T	I6687F	orf1ab	missense	MODERATE	0	2	2	0.81	0	Unique	1	0.03
20325	C20325A	I6687I	orf1ab	synonymous	LOW	0	2	2	0.81	0	Unique	1	0.03
20332	G20332A,T	G6690*	orf1ab	stop_gained	HIGH	0	2	2	0.81	0	Unique	1	0.03
20428	C20428G,A	P6722T	orf1ab	missense	MODERATE	0	2	2	0.81	#N/A	Unique	1	0.03
20464	G20464T	D6734Y	orf1ab	missense	MODERATE	0	2	2	0.81	0.03	Unique	1	0.03
20472	A20472C	Q6736H	orf1ab	missense	MODERATE	0	2	2	0.81	0	Unique	1	0.03
20946	C20946A	V6894V	orf1ab	synonymous	LOW	0	2	2	0.81	0	Unique	1	0.03
21069	A21069T	K6935N	orf1ab	missense	MODERATE	0	2	2	0.81	#N/A	Unique	1	0.03
21159	G21159T	V6965V	orf1ab	synonymous	LOW	0	2	2	0.81	0.01	Unique	1	0.03
21249	G21249A,T	V6995V	orf1ab	synonymous	LOW	0	2	2	0.81	0.02	Unique	1	0.03
21257	C21257G,T	S6998*	orf1ab	stop_gained	HIGH	0	2	2	0.81	#N/A	Unique	1	0.03
21269	C21269T,A	A7002E	orf1ab	missense	MODERATE	0	2	2	0.81	0	Unique	1	0.03
21364	C21364A	P7034T	orf1ab	missense	MODERATE	0	2	2	0.81	0	Unique	1	0.03
21370	C21370T	Q7036*	orf1ab	stop_gained	HIGH	0	2	2	0.81	0	Unique	1	0.03
21372	G21372A,T	Q7036H	orf1ab	missense	MODERATE	0	2	2	0.81	0.64	Unique	1	0.03
21377	C21377A	S7038Y	orf1ab	missense	MODERATE	0	2	2	0.81	0	Unique	1	0.03
21422	G21422T	R7053M	orf1ab	missense	MODERATE	0	2	2	0.81	0	Unique	1	0.03
21423	G21423T	R7053S	orf1ab	missense	MODERATE	0	2	2	0.81	0.01	Unique	1	0.03
21448	G21448T	E7062*	orf1ab	stop_gained	HIGH	0	2	2	0.81	#N/A	Unique	1	0.03
21463	G21463T	D7067Y	orf1ab	missense	MODERATE	0	2	2	0.81	0	Unique	1	0.03
21468	G21468T	M7068I	orf1ab	missense	MODERATE	0	2	2	0.81	0.12	Unique	1	0.03
21508	G21508T,A	E7082*	orf1ab	stop_gained	HIGH	0	2	2	0.81	0.03	Unique	1	0.03
21518	G21518T	R7085I	orf1ab	missense	MODERATE	0	2	2	0.81	0.65	Unique	1	0.03
21526	A21526C,T	I7088L	orf1ab	missense	MODERATE	0	2	2	0.81	#N/A	Unique	1	0.03
21949	A21949C	K129N	S	missense	MODERATE	0	2	2	0.81	0	Unique	1	0.03
22214	C22214A	Q218K	S	missense	MODERATE	0	2	2	0.81	0	Unique	1	0.03
22241	G22241A	V227I	S	missense	MODERATE	0	2	2	0.81	0.01	Unique	1	0.03
22310	A22310G	T250A	S	missense	MODERATE	0	2	2	0.81	0	Unique	1	0.03
22323	C22323T,A	S254Y	S	missense	MODERATE	0	2	2	0.81	0.11	Unique	1	0.03
22632	G22632A	R357K	S	missense	MODERATE	0	2	2	0.81	0.06	Unique	1	0.03
22835	T22835C	L425L	S	synonymous	LOW	0	2	2	0.81	0.01	Unique	1	0.03
22950	CT22950CTT,C	F464fs	S	frameshift	HIGH	0	2	2	0.81	#N/A	Unique	1	0.03
23195	G23195T	G545C	S	missense	MODERATE	0	2	2	0.81	0	Unique	1	0.03
23248	C23248T	F562F	S	synonymous	LOW	0	2	2	0.81	0.27	Unique	1	0.03
23288	G23288T	V576F	S	missense	MODERATE	0	2	2	0.81	0	Unique	1	0.03
23401	G23401T	Q613H	S	missense	MODERATE	0	2	2	0.81	0.64	Unique	1	0.03	20F
23533	C23533T	N657N	S	synonymous	LOW	0	2	2	0.81	0.14	Unique	1	0.03
23587	G23587T,C	Q675H	S	missense	MODERATE	0	2	2	0.81	0.71	Unique	1	0.03
23613	C23613T	A684V	S	missense	MODERATE	0	2	2	0.81	0.07	Unique	1	0.03
23638	C23638T	I692I	S	synonymous	LOW	0	2	2	0.81	0.29	Unique	1	0.03
23792	G23792T,A	G744S	S	missense	MODERATE	0	2	2	0.81	0	Unique	1	0.03
23987	C23987T,G	P809A	S	missense	MODERATE	0	2	2	0.81	0.2	Unique	1	0.03
23996	C23996T	P812S	S	missense	MODERATE	0	2	2	0.81	0.1	Unique	1	0.03
24096	C24096T	A845V	S	missense	MODERATE	0	2	2	0.81	0.03	Unique	1	0.03
24109	C24109A,T	L849L	S	synonymous	LOW	0	2	2	0.81	0.26	Unique	1	0.03
24166	A24166G	E868E	S	synonymous	LOW	0	2	2	0.81	0.01	Unique	1	0.03
24196	A24196G	L878L	S	synonymous	LOW	0	2	2	0.81	0.01	Unique	1	0.03
24199	G24199A,C	A879A	S	synonymous	LOW	0	2	2	0.81	0.1	Unique	1	0.03
24270	C24270A,T	A903D	S	missense	MODERATE	0	2	2	0.81	0	Unique	1	0.03
24332	G24332T,A	A924T	S	missense	MODERATE	0	2	2	0.81	0.02	Unique	1	0.03
24358	C24358CA	I934fs	S	frameshift	HIGH	0	2	2	0.81	0	Unique	1	0.03
24368	G24368C	D936H	S	missense	MODERATE	0	2	2	0.81	0.04	Unique	1	0.03
24378	C24378T,A	S939Y	S	missense	MODERATE	0	2	2	0.81	0.3	Unique	1	0.03
24399	G24399A	G946E	S	missense	MODERATE	0	2	2	0.81	0	Unique	1	0.03
24433	A24433G	Q957Q	S	synonymous	LOW	0	2	2	0.81	0	Unique	1	0.03
24557	G24557T	G999C	S	missense	MODERATE	0	2	2	0.81	#N/A	Unique	1	0.03
24707	C24707T,A	L1049I	S	missense	MODERATE	0	2	2	0.81	0.01	Unique	1	0.03
24717	T24717C	F1052S	S	missense	MODERATE	0	2	2	0.81	#N/A	Unique	1	0.03
24928	G24928T	V1122V	S	synonymous	LOW	0	2	2	0.81	0.96	Unique	1	0.03
24966	A24966T	N1135I	S	missense	MODERATE	0	2	2	0.81	0	Unique	1	0.03
25122	A25122T	N1187I	S	missense	MODERATE	0	2	2	0.81	0	Unique	1	0.03
25132	C25132A	A1190A	S	synonymous	LOW	0	2	2	0.81	0	Unique	1	0.03
25135	G25135T	K1191N	S	missense	MODERATE	0	2	2	0.81	1	Unique	1	0.03
25144	T25144C	N1194N	S	synonymous	LOW	0	2	2	0.81	0.01	Unique	1	0.03
25346	G25346T,A	E1262*	S	stop_gained	HIGH	0	2	2	0.81	0	Unique	1	0.03
25437	G25437A,T	L15F	ORF3a	missense	MODERATE	0	2	2	0.81	1.06	Unique	1	0.03
25471	G25471C	D27H	ORF3a	missense	MODERATE	0	2	2	0.81	0.02	Unique	1	0.03
25578	C25578T	I62I	ORF3a	synonymous	LOW	0	2	2	0.81	0.13	Unique	1	0.03
25593	G25593T,C	K67N	ORF3a	missense	MODERATE	0	2	2	0.81	0.1	Unique	1	0.03
25598	G25598T	W69L	ORF3a	missense	MODERATE	0	2	2	0.81	0.06	Unique	1	0.03
25634	G25634T	C81F	ORF3a	missense	MODERATE	0	2	2	0.81	0.02	Unique	1	0.03
25680	C25680A	L96L	ORF3a	synonymous	LOW	0	2	2	0.81	0.01	Unique	1	0.03
25690	G25690T	G100C	ORF3a	missense	MODERATE	0	2	2	0.81	0.42	Unique	1	0.03
25703	CTTTTCT25703C,CTTTTTCT	L106fs	ORF3a	frameshift	HIGH	0	2	2	0.81	#N/A	Unique	1	0.03
25906	G25906T	G172C	ORF3a	missense	MODERATE	0	2	2	0.81	0.3	Unique	1	0.03
25925	C25925A,T	P178H	ORF3a	missense	MODERATE	0	2	2	0.81	#N/A	Unique	1	0.03
26015	C26015T,A	T208N	ORF3a	missense	MODERATE	0	2	2	0.81	#N/A	Unique	1	0.03
26158	GTTA26158G	V256_N257delinsD	ORF3a	disruptive_inframe_deletion	MODERATE	0	2	2	0.81	0.03	Unique	1	0.03
26167	G26167T,A	V259I	ORF3a	missense	MODERATE	0	2	2	0.81	#N/A	Unique	1	0.03
26299	CTTTTTCTTGCTTTCGTGGTATTCT26299C	F20_L27del	E	disruptive_inframe_deletion	MODERATE	0	2	2	0.81	#N/A	Unique	1	0.03
26383	GT26383G,GTT	N48fs	E	frameshift	HIGH	0	2	2	0.81	#N/A	Unique	1	0.03
26475	G26475T		M	upstream_gene	MODIFIER	0	2	2	0.81	0	Unique	1	0.03
26506	G26506T		M	upstream_gene	MODIFIER	0	2	2	0.81	0.01	Unique	1	0.03
26538	G26538T	G6C	M	missense	MODERATE	0	2	2	0.81	0	Unique	1	0.03
26906	T26906C	I128I	M	synonymous	LOW	0	2	2	0.81	0	Unique	1	0.03
26951	G26951T	V143V	M	synonymous	LOW	0	2	2	0.81	0.18	Unique	1	0.03
27069	G27069A	A183T	M	missense	MODERATE	0	2	2	0.81	#N/A	Unique	1	0.03
27266	T27266C	F22S	ORF6	missense	MODERATE	0	2	2	0.81	0	Unique	1	0.03
27389	C27389T		ORF7a	upstream_gene	MODIFIER	0	2	2	0.81	0.55	Unique	1	0.03
27457	G27457T,A	E22*	ORF7a	stop_gained	HIGH	0	2	2	0.81	0	Unique	1	0.03
27519	C27519CA	N43fs	ORF7a	frameshift	HIGH	0	2	2	0.81	0	Unique	1	0.03
27631	A27631T,C	R80*	ORF7a	stop_gained	HIGH	0	2	2	0.81	0	Unique	1	0.03
27667	G27667A	E92K	ORF7a	missense	MODERATE	0	2	2	0.81	0	Unique	1	0.03
27780	T27780A,C		ORF8	upstream_gene	MODIFIER	0	2	2	0.81	0	Unique	1	0.03
27801	T27801C		ORF8	upstream_gene	MODIFIER	0	2	2	0.81	0	Unique	1	0.03
27845	C27845A,T		ORF8	upstream_gene	MODIFIER	0	2	2	0.81	0.01	Unique	1	0.03
27856	T27856A		ORF8	upstream_gene	MODIFIER	0	2	2	0.81	0	Unique	1	0.03
27864	C27864A		ORF8	upstream_gene	MODIFIER	0	2	2	0.81	0.01	Unique	1	0.03
27874	C27874G,T		ORF8	upstream_gene	MODIFIER	0	2	2	0.81	35.17	Unique	1	0.03
28038	G28038A	V49I	ORF8	missense	MODERATE	0	2	2	0.81	0	Unique	1	0.03
28077	G28077C	V62L	ORF8	missense	MODERATE	0	2	2	0.81	0.06	Unique	1	0.03
28111	A28111G	Y73C	ORF8	missense	MODERATE	0	2	2	0.81	29.82	Unique	1	0.03
28139	C28139T	S82S	ORF8	synonymous	LOW	0	2	2	0.81	0.01	Unique	1	0.03
28235	T28235C	V114V	ORF8	synonymous	LOW	0	2	2	0.81	0	Unique	1	0.03
28253	C28253T	F120F	ORF8	synonymous	LOW	0	2	2	0.81	2.37	Unique	1	0.03
28275	T28275A	M1?	N	start_lost	HIGH	0	2	2	0.81	#N/A	Unique	1	0.03
28280	G28280C	D3H	N	missense	MODERATE	0	2	2	0.81	29.67	Unique	1	0.03
28281	A28281T	D3V	N	missense	MODERATE	0	2	2	0.81	29.67	Unique	1	0.03
28282	T28282A	D3E	N	missense	MODERATE	0	2	2	0.81	29.7	Unique	1	0.03
28357	G28357T	Q28H	N	missense	MODERATE	0	2	2	0.81	0.03	Unique	1	0.03
28373	G28373T	G34W	N	missense	MODERATE	0	2	2	0.81	0.07	Unique	1	0.03
28378	G28378C,T	A35A	N	synonymous	LOW	0	2	2	0.81	0.44	Unique	1	0.03
28402	A28402C	Q43H	N	missense	MODERATE	0	2	2	0.81	0	Unique	1	0.03
28492	A28492G	P73P	N	synonymous	LOW	0	2	2	0.81	0.01	Unique	1	0.03
28667	T28667G	W132G	N	missense	MODERATE	0	2	2	0.81	#N/A	Unique	1	0.03
28790	G28790A	A173T	N	missense	MODERATE	0	2	2	0.81	0	Unique	1	0.03
28808	G28808T	G179C	N	missense	MODERATE	0	2	2	0.81	0.01	Unique	1	0.03
28823	T28823G	S184A	N	missense	MODERATE	0	2	2	0.81	0	Unique	1	0.03
28844	C28844A	R191S	N	missense	MODERATE	0	2	2	0.81	0	Unique	1	0.03
28879	T28879G	S202R	N	missense	MODERATE	0	2	2	0.81	0.32	Unique	1	0.03
28922	G28922T,A	A217T	N	missense	MODERATE	0	2	2	0.81	0.04	Unique	1	0.03
28928	C28928T	L219F	N	missense	MODERATE	0	2	2	0.81	0.04	Unique	1	0.03
28936	G28936T	L221F	N	missense	MODERATE	0	2	2	0.81	0.03	Unique	1	0.03
28946	G28946T	D225Y	N	missense	MODERATE	0	2	2	0.81	0	Unique	1	0.03
29057	C29057T,A	R262S	N	missense	MODERATE	0	2	2	0.81	0	Unique	1	0.03
29140	G29140T	Q289H	N	missense	MODERATE	0	2	2	0.81	0.06	Unique	1	0.03
29187	C29187T	A305V	N	missense	MODERATE	0	2	2	0.81	0	Unique	1	0.03
29188	A29188G	A305A	N	synonymous	LOW	0	2	2	0.81	0	Unique	1	0.03
29405	G29405T	E378*	N	stop_gained	HIGH	0	2	2	0.81	#N/A	Unique	1	0.03
29600	A29600G	S15G	ORF10	missense	MODERATE	0	2	2	0.81	0.01	Unique	1	0.03
29602	T29602C	S15S	ORF10	synonymous	LOW	0	2	2	0.81	0	Unique	1	0.03
29614	C29614T	C19C	ORF10	synonymous	LOW	0	2	2	0.81	0.54	Unique	1	0.03
29705	G29705T		S	downstream_gene	MODIFIER	0	2	2	0.81	0.12	Unique	1	0.03
29751	G29751C		S	downstream_gene	MODIFIER	0	2	2	0.81	0.09	Unique	1	0.03
29867	T29867A,G		S	downstream_gene	MODIFIER	0	2	2	0.81	#N/A	Unique	1	0.03
12	A12T		orf1ab	upstream_gene	MODIFIER	0	1	1	0.41	#N/A	Unique	1	0.02
16	C16A		orf1ab	upstream_gene	MODIFIER	0	1	1	0.41	#N/A	Unique	1	0.02
19	C19A		orf1ab	upstream_gene	MODIFIER	0	1	1	0.41	#N/A	Unique	1	0.02
23	G23T		orf1ab	upstream_gene	MODIFIER	0	1	1	0.41	0.05	Unique	1	0.02
34	A34T		orf1ab	upstream_gene	MODIFIER	0	1	1	0.41	0.02	Unique	1	0.02
37	C37A		orf1ab	upstream_gene	MODIFIER	0	1	1	0.41	0.01	Unique	1	0.02
64	C64A		orf1ab	upstream_gene	MODIFIER	0	1	1	0.41	0	Unique	1	0.02
78	T78C		orf1ab	upstream_gene	MODIFIER	0	1	1	0.41	0	Unique	1	0.02
84	C84A		orf1ab	upstream_gene	MODIFIER	0	1	1	0.41	0	Unique	1	0.02
96	C96A		orf1ab	upstream_gene	MODIFIER	0	1	1	0.41	0	Unique	1	0.02
125	C125T		orf1ab	upstream_gene	MODIFIER	0	1	1	0.41	0.01	Unique	1	0.02
155	G155T		orf1ab	upstream_gene	MODIFIER	0	1	1	0.41	0	Unique	1	0.02
169	A169T		orf1ab	upstream_gene	MODIFIER	0	1	1	0.41	0	Unique	1	0.02
170	A170T		orf1ab	upstream_gene	MODIFIER	0	1	1	0.41	0	Unique	1	0.02
198	G198T		orf1ab	upstream_gene	MODIFIER	0	1	1	0.41	0.01	Unique	1	0.02
203	C203T		orf1ab	upstream_gene	MODIFIER	0	1	1	0.41	1.01	Unique	1	0.02
204	G204C		orf1ab	upstream_gene	MODIFIER	0	1	1	0.41	0.01	Unique	1	0.02
206	C206T		orf1ab	upstream_gene	MODIFIER	0	1	1	0.41	0.02	Unique	1	0.02
218	C218T		orf1ab	upstream_gene	MODIFIER	0	1	1	0.41	0.03	Unique	1	0.02
219	G219T		orf1ab	upstream_gene	MODIFIER	0	1	1	0.41	0.13	Unique	1	0.02
222	C222T		orf1ab	upstream_gene	MODIFIER	0	1	1	0.41	1.39	Unique	1	0.02
235	AG235A		orf1ab	upstream_gene	MODIFIER	0	1	1	0.41	0	Unique	1	0.02
260	G260C		orf1ab	upstream_gene	MODIFIER	0	1	1	0.41	0	Unique	1	0.02
261	G261T		orf1ab	upstream_gene	MODIFIER	0	1	1	0.41	0	Unique	1	0.02
269	G269T	E2*	orf1ab	stop_gained	HIGH	0	1	1	0.41	0	Unique	1	0.02
277	T277C	L4L	orf1ab	synonymous	LOW	0	1	1	0.41	0.03	Unique	1	0.02
307	C307T	V14V	orf1ab	synonymous	LOW	0	1	1	0.41	0.03	Unique	1	0.02
330	A330C	Q22P	orf1ab	missense	MODERATE	0	1	1	0.41	0	Unique	1	0.02
336	G336T	R24L	orf1ab	missense	MODERATE	0	1	1	0.41	0	Unique	1	0.02
338	G338T	D25Y	orf1ab	missense	MODERATE	0	1	1	0.41	0	Unique	1	0.02
342	T342A	V26E	orf1ab	missense	MODERATE	0	1	1	0.41	0	Unique	1	0.02
347	G347A	V28I	orf1ab	missense	MODERATE	0	1	1	0.41	0.09	Unique	1	0.02
351	G351T	R29L	orf1ab	missense	MODERATE	0	1	1	0.41	0	Unique	1	0.02
367	C367T	S34S	orf1ab	synonymous	LOW	0	1	1	0.41	0.02	Unique	1	0.02
400	T400C	H45H	orf1ab	synonymous	LOW	0	1	1	0.41	0.11	Unique	1	0.02
401	C401A	L46I	orf1ab	missense	MODERATE	0	1	1	0.41	0	Unique	1	0.02
442	C442T	G59G	orf1ab	synonymous	LOW	0	1	1	0.41	0.02	Unique	1	0.02
452	C452A	Q63K	orf1ab	missense	MODERATE	0	1	1	0.41	0	Unique	1	0.02
466	C466A	P67P	orf1ab	synonymous	LOW	0	1	1	0.41	0	Unique	1	0.02
478	C478A	I71I	orf1ab	synonymous	LOW	0	1	1	0.41	0	Unique	1	0.02
481	AC481A	R73fs	orf1ab	frameshift	HIGH	0	1	1	0.41	0	Unique	1	0.02
483	G483T	R73L	orf1ab	missense	MODERATE	0	1	1	0.41	0	Unique	1	0.02
484	T484C	R73R	orf1ab	synonymous	LOW	0	1	1	0.41	0.01	Unique	1	0.02
491	G491A	A76T	orf1ab	missense	MODERATE	0	1	1	0.41	0	Unique	1	0.02
495	G495T	R77L	orf1ab	missense	MODERATE	0	1	1	0.41	0	Unique	1	0.02
502	A502G	A79A	orf1ab	synonymous	LOW	0	1	1	0.41	0	Unique	1	0.02
509	G509T	G82C	orf1ab	missense	MODERATE	0	1	1	0.41	0	Unique	1	0.02
510	G510C	G82A	orf1ab	missense	MODERATE	0	1	1	0.41	0	Unique	1	0.02
515	G515A	V84I	orf1ab	missense	MODERATE	0	1	1	0.41	0	Unique	1	0.02
534	C534A	A90E	orf1ab	missense	MODERATE	0	1	1	0.41	0	Unique	1	0.02
545	G545T	G94C	orf1ab	missense	MODERATE	0	1	1	0.41	0.03	Unique	1	0.02
558	G558T	G98V	orf1ab	missense	MODERATE	0	1	1	0.41	0	Unique	1	0.02
565	T565C	S100S	orf1ab	synonymous	LOW	0	1	1	0.41	0.01	Unique	1	0.02
568	T568A	G101G	orf1ab	synonymous	LOW	0	1	1	0.41	0	Unique	1	0.02
569	G569T	E102*	orf1ab	stop_gained	HIGH	0	1	1	0.41	#N/A	Unique	1	0.02
570	A570G	E102G	orf1ab	missense	MODERATE	0	1	1	0.41	0	Unique	1	0.02
588	T588C	V108A	orf1ab	missense	MODERATE	0	1	1	0.41	0	Unique	1	0.02
598	G598T	V111V	orf1ab	synonymous	LOW	0	1	1	0.41	0.03	Unique	1	0.02
614	G614T	A117S	orf1ab	missense	MODERATE	0	1	1	0.41	0.01	Unique	1	0.02
621	G621A	R119H	orf1ab	missense	MODERATE	0	1	1	0.41	0.01	Unique	1	0.02
640	G640T	K125N	orf1ab	missense	MODERATE	0	1	1	0.41	0	Unique	1	0.02
652	A652G	K129K	orf1ab	synonymous	LOW	0	1	1	0.41	0.02	Unique	1	0.02
665	C665A	H134N	orf1ab	missense	MODERATE	0	1	1	0.41	0	Unique	1	0.02
679	C679A	A138A	orf1ab	synonymous	LOW	0	1	1	0.41	0	Unique	1	0.02
683	CTAAAGTCATTTG683C	L140_D144delinsH	orf1ab	disruptive_inframe_deletion	MODERATE	0	1	1	0.41	0	Unique	1	0.02
690	C690A	S142*	orf1ab	stop_gained	HIGH	0	1	1	0.41	0	Unique	1	0.02
694	T694A	F143L	orf1ab	missense	MODERATE	0	1	1	0.41	0	Unique	1	0.02
703	C703A	G146G	orf1ab	synonymous	LOW	0	1	1	0.41	0	Unique	1	0.02
705	A705G	D147G	orf1ab	missense	MODERATE	0	1	1	0.41	0.02	Unique	1	0.02
719	G719T	D152Y	orf1ab	missense	MODERATE	0	1	1	0.41	0	Unique	1	0.02
775	C775A	T170T	orf1ab	synonymous	LOW	0	1	1	0.41	0	Unique	1	0.02
779	G779T	E172*	orf1ab	stop_gained	HIGH	0	1	1	0.41	#N/A	Unique	1	0.02
784	C784A	L173L	orf1ab	synonymous	LOW	0	1	1	0.41	0	Unique	1	0.02
787	G787T	M174I	orf1ab	missense	MODERATE	0	1	1	0.41	0.01	Unique	1	0.02
802	AG802A	A181fs	orf1ab	frameshift	HIGH	0	1	1	0.41	0	Unique	1	0.02
807	C807T	A181V	orf1ab	missense	MODERATE	0	1	1	0.41	0.01	Unique	1	0.02
832	C832T	N189N	orf1ab	synonymous	LOW	0	1	1	0.41	0.14	Unique	1	0.02
835	C835A	F190L	orf1ab	missense	MODERATE	0	1	1	0.41	0	Unique	1	0.02
884	C884T	R207C	orf1ab	missense	MODERATE	0	1	1	0.41	0.75	Unique	1	0.02
885	G885T	R207L	orf1ab	missense	MODERATE	0	1	1	0.41	0	Unique	1	0.02
892	TA892T	A211fs	orf1ab	frameshift	HIGH	0	1	1	0.41	0	Unique	1	0.02
900	C900A	S212*	orf1ab	stop_gained	HIGH	0	1	1	0.41	0	Unique	1	0.02
906	C906A	T214N	orf1ab	missense	MODERATE	0	1	1	0.41	0	Unique	1	0.02
914	G914T	E217*	orf1ab	stop_gained	HIGH	0	1	1	0.41	#N/A	Unique	1	0.02
925	C925T	D220D	orf1ab	synonymous	LOW	0	1	1	0.41	0.06	Unique	1	0.02
925	C925CT	I222fs	orf1ab	frameshift	HIGH	0	1	1	0.41	0	Unique	1	0.02
942	G942T	R226M	orf1ab	missense	MODERATE	0	1	1	0.41	0	Unique	1	0.02
945	G945T	G227V	orf1ab	missense	MODERATE	0	1	1	0.41	0.01	Unique	1	0.02
959	C959A	R232S	orf1ab	missense	MODERATE	0	1	1	0.41	0	Unique	1	0.02
969	A969G	E235G	orf1ab	missense	MODERATE	0	1	1	0.41	0.01	Unique	1	0.02
992	G992T	E243*	orf1ab	stop_gained	HIGH	0	1	1	0.41	#N/A	Unique	1	0.02
995	C995T	R244C	orf1ab	missense	MODERATE	0	1	1	0.41	0	Unique	1	0.02
1010	T1010C	Y249H	orf1ab	missense	MODERATE	0	1	1	0.41	0	Unique	1	0.02
1013	G1013T	E250*	orf1ab	stop_gained	HIGH	0	1	1	0.41	#N/A	Unique	1	0.02
1017	TG1017T	L251fs	orf1ab	frameshift	HIGH	0	1	1	0.41	0	Unique	1	0.02
1021	G1021T	Q252H	orf1ab	missense	MODERATE	0	1	1	0.41	0	Unique	1	0.02
1025	C1025T	P254S	orf1ab	missense	MODERATE	0	1	1	0.41	0	Unique	1	0.02
1026	C1026A	P254H	orf1ab	missense	MODERATE	0	1	1	0.41	0	Unique	1	0.02
1026	C1026CT	E256fs	orf1ab	frameshift&stop_gained	HIGH	0	1	1	0.41	0	Unique	1	0.02
1043	G1043T	A260S	orf1ab	missense	MODERATE	0	1	1	0.41	0	Unique	1	0.02
1044	CAAAG1044C	K261fs	orf1ab	frameshift	HIGH	0	1	1	0.41	#N/A	Unique	1	0.02
1055	G1055T	D264Y	orf1ab	missense	MODERATE	0	1	1	0.41	0	Unique	1	0.02
1091	C1091A	P276T	orf1ab	missense	MODERATE	0	1	1	0.41	0	Unique	1	0.02
1102	C1102A	S279S	orf1ab	synonymous	LOW	0	1	1	0.41	0	Unique	1	0.02
1113	C1113A	T283N	orf1ab	missense	MODERATE	0	1	1	0.41	0	Unique	1	0.02
1134	A1134G	K290R	orf1ab	missense	MODERATE	0	1	1	0.41	0	Unique	1	0.02
1141	G1141T	K292N	orf1ab	missense	MODERATE	0	1	1	0.41	0.04	Unique	1	0.02
1166	C1166A	R301R	orf1ab	synonymous	LOW	0	1	1	0.41	0	Unique	1	0.02
1201	C1201A	C312*	orf1ab	stop_gained	HIGH	0	1	1	0.41	#N/A	Unique	1	0.02
1233	GT1233G	C323fs	orf1ab	frameshift	HIGH	0	1	1	0.41	0	Unique	1	0.02
1235	G1235A	D324N	orf1ab	missense	MODERATE	0	1	1	0.41	0	Unique	1	0.02
1254	C1254A	S330*	orf1ab	stop_gained	HIGH	0	1	1	0.41	#N/A	Unique	1	0.02
1261	G1261T	Q332H	orf1ab	missense	MODERATE	0	1	1	0.41	0	Unique	1	0.02
1274	G1274T	V337F	orf1ab	missense	MODERATE	0	1	1	0.41	0.07	Unique	1	0.02
1283	A1283G	T340A	orf1ab	missense	MODERATE	0	1	1	0.41	0	Unique	1	0.02
1286	T1286C	C341R	orf1ab	missense	MODERATE	0	1	1	0.41	#N/A	Unique	1	0.02
1288	C1288T	C341C	orf1ab	synonymous	LOW	0	1	1	0.41	0.25	Unique	1	0.02
1289	G1289T	E342*	orf1ab	stop_gained	HIGH	0	1	1	0.41	#N/A	Unique	1	0.02
1295	T1295A	C344S	orf1ab	missense	MODERATE	0	1	1	0.41	0	Unique	1	0.02
1298	G1298C	G345R	orf1ab	missense	MODERATE	0	1	1	0.41	0	Unique	1	0.02
1300	C1300T	G345G	orf1ab	synonymous	LOW	0	1	1	0.41	0.02	Unique	1	0.02
1312	G1312C	L349F	orf1ab	missense	MODERATE	0	1	1	0.41	0	Unique	1	0.02
1354	T1354C	N363N	orf1ab	synonymous	LOW	0	1	1	0.41	0	Unique	1	0.02
1385	C1385T	H374Y	orf1ab	missense	MODERATE	0	1	1	0.41	0.14	Unique	1	0.02
1393	A1393G	S376S	orf1ab	synonymous	LOW	0	1	1	0.41	0	Unique	1	0.02
1394	G1394C	E377Q	orf1ab	missense	MODERATE	0	1	1	0.41	0	Unique	1	0.02
1409	C1409A	H382N	orf1ab	missense	MODERATE	0	1	1	0.41	0	Unique	1	0.02
1421	G1421T	E386*	orf1ab	stop_gained	HIGH	0	1	1	0.41	0	Unique	1	0.02
1439	G1439T	G392C	orf1ab	missense	MODERATE	0	1	1	0.41	0.03	Unique	1	0.02
1444	GA1444G	T395fs	orf1ab	frameshift	HIGH	0	1	1	0.41	0	Unique	1	0.02
1457	C1457T	R398C	orf1ab	missense	MODERATE	0	1	1	0.41	0.11	Unique	1	0.02
1467	G1467T	G401V	orf1ab	missense	MODERATE	0	1	1	0.41	0	Unique	1	0.02
1469	C1469T	R402C	orf1ab	missense	MODERATE	0	1	1	0.41	0.02	Unique	1	0.02
1499	T1499C	S412P	orf1ab	missense	MODERATE	0	1	1	0.41	#N/A	Unique	1	0.02
1512	G1512A	C416Y	orf1ab	missense	MODERATE	0	1	1	0.41	0	Unique	1	0.02
1542	G1542T	R426L	orf1ab	missense	MODERATE	0	1	1	0.41	0	Unique	1	0.02
1556	A1556G	I431V	orf1ab	missense	MODERATE	0	1	1	0.41	0	Unique	1	0.02
1570	T1570C	H435H	orf1ab	synonymous	LOW	0	1	1	0.41	0.01	Unique	1	0.02
1579	T1579C	V438V	orf1ab	synonymous	LOW	0	1	1	0.41	0	Unique	1	0.02
1580	G1580T	V439F	orf1ab	missense	MODERATE	0	1	1	0.41	0.03	Unique	1	0.02
1584	G1584A	G440E	orf1ab	missense	MODERATE	0	1	1	0.41	0	Unique	1	0.02
1589	G1589T	G442C	orf1ab	missense	MODERATE	0	1	1	0.41	0.01	Unique	1	0.02
1609	C1609T	D448D	orf1ab	synonymous	LOW	0	1	1	0.41	0.05	Unique	1	0.02
1612	C1612T	N449N	orf1ab	synonymous	LOW	0	1	1	0.41	0.02	Unique	1	0.02
1628	C1628CA	E457fs	orf1ab	frameshift	HIGH	0	1	1	0.41	0	Unique	1	0.02
1679	G1679A	E472K	orf1ab	missense	MODERATE	0	1	1	0.41	0	Unique	1	0.02
1686	C1686T	A474V	orf1ab	missense	MODERATE	0	1	1	0.41	0.01	Unique	1	0.02
1694	T1694C	L477L	orf1ab	synonymous	LOW	0	1	1	0.41	0	Unique	1	0.02
1698	C1698A	A478E	orf1ab	missense	MODERATE	0	1	1	0.41	0	Unique	1	0.02
1717	A1717G	T484T	orf1ab	synonymous	LOW	0	1	1	0.41	0	Unique	1	0.02
1736	G1736T	V491L	orf1ab	missense	MODERATE	0	1	1	0.41	0	Unique	1	0.02
1746	T1746C	L494S	orf1ab	missense	MODERATE	0	1	1	0.41	0.02	Unique	1	0.02
1766	C1766A	Q501K	orf1ab	missense	MODERATE	0	1	1	0.41	0	Unique	1	0.02
1768	A1768G	Q501Q	orf1ab	synonymous	LOW	0	1	1	0.41	0	Unique	1	0.02
1782	G1782T	C506F	orf1ab	missense	MODERATE	0	1	1	0.41	0	Unique	1	0.02
1800	CA1800C	G514fs	orf1ab	frameshift	HIGH	0	1	1	0.41	0	Unique	1	0.02
1820	G1820A	G519S	orf1ab	missense	MODERATE	0	1	1	0.41	0.85	Unique	1	0.02
1822	T1822C	G519G	orf1ab	synonymous	LOW	0	1	1	0.41	0	Unique	1	0.02
1846	A1846T	K527N	orf1ab	missense	MODERATE	0	1	1	0.41	0	Unique	1	0.02
1847	T1847C	S528P	orf1ab	missense	MODERATE	0	1	1	0.41	0.01	Unique	1	0.02
1848	C1848A	S528*	orf1ab	stop_gained	HIGH	0	1	1	0.41	#N/A	Unique	1	0.02
1874	G1874T	A537S	orf1ab	missense	MODERATE	0	1	1	0.41	0.01	Unique	1	0.02
1884	C1884T	A540V	orf1ab	missense	MODERATE	0	1	1	0.41	0.14	Unique	1	0.02
1891	T1891A	R542R	orf1ab	synonymous	LOW	0	1	1	0.41	0	Unique	1	0.02
1903	A1903G	S546S	orf1ab	synonymous	LOW	0	1	1	0.41	0	Unique	1	0.02
1912	C1912T	S549S	orf1ab	synonymous	LOW	0	1	1	0.41	0.52	Unique	1	0.02
1932	A1932T	Q556L	orf1ab	missense	MODERATE	0	1	1	0.41	0.01	Unique	1	0.02
1945	T1945G	R560R	orf1ab	synonymous	LOW	0	1	1	0.41	0	Unique	1	0.02
1959	C1959T	A565V	orf1ab	missense	MODERATE	0	1	1	0.41	0.02	Unique	1	0.02
1987	A1987G	S574S	orf1ab	synonymous	LOW	0	1	1	0.41	0.14	Unique	1	0.02
2011	T2011C	D582D	orf1ab	synonymous	LOW	0	1	1	0.41	0	Unique	1	0.02
2012	G2012A	A583T	orf1ab	missense	MODERATE	0	1	1	0.41	0	Unique	1	0.02
2020	G2020A	M585I	orf1ab	missense	MODERATE	0	1	1	0.41	0.02	Unique	1	0.02
2026	A2026C	T587T	orf1ab	synonymous	LOW	0	1	1	0.41	0	Unique	1	0.02
2036	G2036T	A591S	orf1ab	missense	MODERATE	0	1	1	0.41	0.01	Unique	1	0.02
2036	GCTA2036G	T592del	orf1ab	disruptive_inframe_deletion	MODERATE	0	1	1	0.41	#N/A	Unique	1	0.02
2069	A2069C	T602P	orf1ab	missense	MODERATE	0	1	1	0.41	#N/A	Unique	1	0.02
2097	A2097G	Q611R	orf1ab	missense	MODERATE	0	1	1	0.41	0.02	Unique	1	0.02
2143	C2143A	P626P	orf1ab	synonymous	LOW	0	1	1	0.41	0	Unique	1	0.02
2146	C2146A	V627V	orf1ab	synonymous	LOW	0	1	1	0.41	0	Unique	1	0.02
2148	T2148C	L628P	orf1ab	missense	MODERATE	0	1	1	0.41	0	Unique	1	0.02
2189	C2189T	L642F	orf1ab	missense	MODERATE	0	1	1	0.41	0.09	Unique	1	0.02
2204	G2204A	E647K	orf1ab	missense	MODERATE	0	1	1	0.41	0.01	Unique	1	0.02
2210	G2210T	V649F	orf1ab	missense	MODERATE	0	1	1	0.41	0.05	Unique	1	0.02
2233	T2233C	A656A	orf1ab	synonymous	LOW	0	1	1	0.41	0.01	Unique	1	0.02
2266	T2266C	C667C	orf1ab	synonymous	LOW	0	1	1	0.41	0	Unique	1	0.02
2273	G2273A	E670K	orf1ab	missense	MODERATE	0	1	1	0.41	0.01	Unique	1	0.02
2290	T2290A	V675V	orf1ab	synonymous	LOW	0	1	1	0.41	0	Unique	1	0.02
2293	G2293T	Q676H	orf1ab	missense	MODERATE	0	1	1	0.41	0.02	Unique	1	0.02
2344	C2344A	I693I	orf1ab	synonymous	LOW	0	1	1	0.41	#N/A	Unique	1	0.02
2359	TA2359T	K699fs	orf1ab	frameshift	HIGH	0	1	1	0.41	0	Unique	1	0.02
2390	T2390C	F709L	orf1ab	missense	MODERATE	0	1	1	0.41	0	Unique	1	0.02
2396	A2396C	T711P	orf1ab	missense	MODERATE	0	1	1	0.41	0	Unique	1	0.02
2438	G2438T	E725*	orf1ab	stop_gained	HIGH	0	1	1	0.41	#N/A	Unique	1	0.02
2509	C2509A	P748P	orf1ab	synonymous	LOW	0	1	1	0.41	0	Unique	1	0.02
2530	A2530G	E755E	orf1ab	synonymous	LOW	0	1	1	0.41	0.01	Unique	1	0.02
2539	G2539A	L758L	orf1ab	synonymous	LOW	0	1	1	0.41	0.01	Unique	1	0.02
2564	G2564T	E767*	orf1ab	stop_gained	HIGH	0	1	1	0.41	0	Unique	1	0.02
2585	G2585A	V774I	orf1ab	missense	MODERATE	0	1	1	0.41	0.01	Unique	1	0.02
2593	T2593A	A776A	orf1ab	synonymous	LOW	0	1	1	0.41	0	Unique	1	0.02
2603	G2603A	G780S	orf1ab	missense	MODERATE	0	1	1	0.41	0	Unique	1	0.02
2607	C2607A	T781K	orf1ab	missense	MODERATE	0	1	1	0.41	0.01	Unique	1	0.02
2625	G2625T	G787V	orf1ab	missense	MODERATE	0	1	1	0.41	0	Unique	1	0.02
2626	G2626A	G787G	orf1ab	synonymous	LOW	0	1	1	0.41	0.01	Unique	1	0.02
2630	A2630T	M789L	orf1ab	missense	MODERATE	0	1	1	0.41	0	Unique	1	0.02
2635	G2635A	L790L	orf1ab	synonymous	LOW	0	1	1	0.41	0.02	Unique	1	0.02
2636	C2636A	L791I	orf1ab	missense	MODERATE	0	1	1	0.41	0	Unique	1	0.02
2644	C2644A	I793I	orf1ab	synonymous	LOW	0	1	1	0.41	0.01	Unique	1	0.02
2648	G2648T	D795Y	orf1ab	missense	MODERATE	0	1	1	0.41	0	Unique	1	0.02
2661	A2661G	Y799C	orf1ab	missense	MODERATE	0	1	1	0.41	0	Unique	1	0.02
2662	C2662A	Y799*	orf1ab	stop_gained	HIGH	0	1	1	0.41	#N/A	Unique	1	0.02
2667	C2667T	A801V	orf1ab	missense	MODERATE	0	1	1	0.41	0.02	Unique	1	0.02
2672	G2672T	A803S	orf1ab	missense	MODERATE	0	1	1	0.41	0	Unique	1	0.02
2676	C2676A	P804H	orf1ab	missense	MODERATE	0	1	1	0.41	0	Unique	1	0.02
2680	T2680A	N805K	orf1ab	missense	MODERATE	0	1	1	0.41	#N/A	Unique	1	0.02
2704	C2704A	F813L	orf1ab	missense	MODERATE	0	1	1	0.41	0	Unique	1	0.02
2710	C2710T	L815L	orf1ab	synonymous	LOW	0	1	1	0.41	0.19	Unique	1	0.02
2725	AAC2725A	T821fs	orf1ab	frameshift	HIGH	0	1	1	0.41	0	Unique	1	0.02
2741	G2741A	G826S	orf1ab	missense	MODERATE	0	1	1	0.41	0	Unique	1	0.02
2743	T2743A	G826G	orf1ab	synonymous	LOW	0	1	1	0.41	0	Unique	1	0.02
2745	A2745C	D827A	orf1ab	missense	MODERATE	0	1	1	0.41	0	Unique	1	0.02
2749	C2749T	D828D	orf1ab	synonymous	LOW	0	1	1	0.41	2.19	Unique	1	0.02	20J (Gamma,V3)
2758	A2758T	I831I	orf1ab	synonymous	LOW	0	1	1	0.41	#N/A	Unique	1	0.02
2782	G2782A	V839V	orf1ab	synonymous	LOW	0	1	1	0.41	0	Unique	1	0.02
2801	G2801T	D846Y	orf1ab	missense	MODERATE	0	1	1	0.41	0	Unique	1	0.02
2808	G2808T	R848M	orf1ab	missense	MODERATE	0	1	1	0.41	0	Unique	1	0.02
2818	A2818T	K851N	orf1ab	missense	MODERATE	0	1	1	0.41	0	Unique	1	0.02
2820	TAC2820T	L853fs	orf1ab	frameshift	HIGH	0	1	1	0.41	#N/A	Unique	1	0.02
2825	A2825T	N854Y	orf1ab	missense	MODERATE	0	1	1	0.41	0	Unique	1	0.02
2829	A2829G	E855G	orf1ab	missense	MODERATE	0	1	1	0.41	0	Unique	1	0.02
2864	G2864T	E867*	orf1ab	stop_gained	HIGH	0	1	1	0.41	#N/A	Unique	1	0.02
2873	G2873T	E870*	orf1ab	stop_gained	HIGH	0	1	1	0.41	#N/A	Unique	1	0.02
2889	T2889C	V875A	orf1ab	missense	MODERATE	0	1	1	0.41	0	Unique	1	0.02
2902	C2902T	V879V	orf1ab	synonymous	LOW	0	1	1	0.41	0.08	Unique	1	0.02
2925	C2925T	S887F	orf1ab	missense	MODERATE	0	1	1	0.41	0.02	Unique	1	0.02
2933	C2933A	L890I	orf1ab	missense	MODERATE	0	1	1	0.41	0	Unique	1	0.02
2935	T2935C	L890L	orf1ab	synonymous	LOW	0	1	1	0.41	0.01	Unique	1	0.02
2939	C2939G	P892A	orf1ab	missense	MODERATE	0	1	1	0.41	0	Unique	1	0.02
2956	A2956G	L897L	orf1ab	synonymous	LOW	0	1	1	0.41	0	Unique	1	0.02
2976	C2976T	T904I	orf1ab	missense	MODERATE	0	1	1	0.41	0.02	Unique	1	0.02
2988	T2988G	F908C	orf1ab	missense	MODERATE	0	1	1	0.41	0	Unique	1	0.02
3022	T3022C	H919H	orf1ab	synonymous	LOW	0	1	1	0.41	0	Unique	1	0.02
3068	G3068T	D935Y	orf1ab	missense	MODERATE	0	1	1	0.41	0	Unique	1	0.02
3073	T3073A	C936*	orf1ab	stop_gained	HIGH	0	1	1	0.41	#N/A	Unique	1	0.02
3078	A3078C	E938A	orf1ab	missense	MODERATE	0	1	1	0.41	0	Unique	1	0.02
3096	C3096T	S944L	orf1ab	missense	MODERATE	0	1	1	0.41	0.48	Unique	1	0.02
3109	G3109T	E948D	orf1ab	missense	MODERATE	0	1	1	0.41	0.01	Unique	1	0.02
3134	G3134A	G957S	orf1ab	missense	MODERATE	0	1	1	0.41	0	Unique	1	0.02
3140	C3140T	P959S	orf1ab	missense	MODERATE	0	1	1	0.41	0.71	Unique	1	0.02
3146	GA3146G	E961fs	orf1ab	frameshift	HIGH	0	1	1	0.41	#N/A	Unique	1	0.02
3154	TG3154T	A964fs	orf1ab	frameshift	HIGH	0	1	1	0.41	#N/A	Unique	1	0.02
3184	A3184G	E973E	orf1ab	synonymous	LOW	0	1	1	0.41	0.01	Unique	1	0.02
3191	G3191T	E976*	orf1ab	stop_gained	HIGH	0	1	1	0.41	#N/A	Unique	1	0.02
3193	A3193T	E976D	orf1ab	missense	MODERATE	0	1	1	0.41	0.01	Unique	1	0.02
3197	G3197T	D978Y	orf1ab	missense	MODERATE	0	1	1	0.41	0	Unique	1	0.02
3241	C3241T	D992D	orf1ab	synonymous	LOW	0	1	1	0.41	0.04	Unique	1	0.02
3267	C3267T	T1001I	orf1ab	missense	MODERATE	0	1	1	0.41	29.91	Unique	1	0.02
3290	C3290A	Q1009K	orf1ab	missense	MODERATE	0	1	1	0.41	0	Unique	1	0.02
3294	C3294A	P1010H	orf1ab	missense	MODERATE	0	1	1	0.41	0.01	Unique	1	0.02
3304	G3304T	E1013D	orf1ab	missense	MODERATE	0	1	1	0.41	0.06	Unique	1	0.02
3307	G3307A	M1014I	orf1ab	missense	MODERATE	0	1	1	0.41	0.01	Unique	1	0.02
3325	T3325C	V1020V	orf1ab	synonymous	LOW	0	1	1	0.41	0	Unique	1	0.02
3337	A3337G	E1024E	orf1ab	synonymous	LOW	0	1	1	0.41	0	Unique	1	0.02
3371	G3371T	D1036Y	orf1ab	missense	MODERATE	0	1	1	0.41	0	Unique	1	0.02
3430	A3430G	T1055T	orf1ab	synonymous	LOW	0	1	1	0.41	0	Unique	1	0.02
3474	G3474T	G1070V	orf1ab	missense	MODERATE	0	1	1	0.41	0	Unique	1	0.02
3491	A3491T	N1076Y	orf1ab	missense	MODERATE	0	1	1	0.41	0	Unique	1	0.02
3492	A3492T	N1076I	orf1ab	missense	MODERATE	0	1	1	0.41	0	Unique	1	0.02
3506	A3506G	N1081D	orf1ab	missense	MODERATE	0	1	1	0.41	0	Unique	1	0.02
3552	C3552T	P1096L	orf1ab	missense	MODERATE	0	1	1	0.41	0.01	Unique	1	0.02
3559	A3559T	K1098N	orf1ab	missense	MODERATE	0	1	1	0.41	0	Unique	1	0.02
3564	G3564T	G1100V	orf1ab	missense	MODERATE	0	1	1	0.41	0	Unique	1	0.02
3583	C3583T	S1106S	orf1ab	synonymous	LOW	0	1	1	0.41	0.03	Unique	1	0.02
3596	G3596A	A1111T	orf1ab	missense	MODERATE	0	1	1	0.41	0	Unique	1	0.02
3606	G3606T	C1114F	orf1ab	missense	MODERATE	0	1	1	0.41	0.02	Unique	1	0.02
3616	T3616C	V1117V	orf1ab	synonymous	LOW	0	1	1	0.41	0	Unique	1	0.02
3671	G3671A	E1136K	orf1ab	missense	MODERATE	0	1	1	0.41	0.01	Unique	1	0.02
3683	C3683A	Q1140K	orf1ab	missense	MODERATE	0	1	1	0.41	0	Unique	1	0.02
3709	A3709C	L1148F	orf1ab	missense	MODERATE	0	1	1	0.41	0	Unique	1	0.02
3736	C3736T	D1157D	orf1ab	synonymous	LOW	0	1	1	0.41	0.07	Unique	1	0.02
3755	G3755A	V1164I	orf1ab	missense	MODERATE	0	1	1	0.41	0	Unique	1	0.02
3784	C3784T	V1173V	orf1ab	synonymous	LOW	0	1	1	0.41	0.1	Unique	1	0.02
3806	A3806G	N1181D	orf1ab	missense	MODERATE	0	1	1	0.41	0	Unique	1	0.02
3811	C3811G	L1182L	orf1ab	synonymous	LOW	0	1	1	0.41	#N/A	Unique	1	0.02
3817	C3817CA	L1186fs	orf1ab	frameshift	HIGH	0	1	1	0.41	0	Unique	1	0.02
3832	C3832T	S1189S	orf1ab	synonymous	LOW	0	1	1	0.41	0.01	Unique	1	0.02
3843	TGAAGA3843T	K1194fs	orf1ab	frameshift	HIGH	0	1	1	0.41	#N/A	Unique	1	0.02
3847	G3847T	K1194N	orf1ab	missense	MODERATE	0	1	1	0.41	0	Unique	1	0.02
3863	G3863T	E1200*	orf1ab	stop_gained	HIGH	0	1	1	0.41	0	Unique	1	0.02
3866	C3866CA	I1203fs	orf1ab	frameshift	HIGH	0	1	1	0.41	0	Unique	1	0.02
3875	G3875A	A1204T	orf1ab	missense	MODERATE	0	1	1	0.41	0.02	Unique	1	0.02
3908	A3908T	I1215L	orf1ab	missense	MODERATE	0	1	1	0.41	0	Unique	1	0.02
3909	T3909C	I1215T	orf1ab	missense	MODERATE	0	1	1	0.41	0.02	Unique	1	0.02
3917	AGT3917A	S1218fs	orf1ab	frameshift	HIGH	0	1	1	0.41	#N/A	Unique	1	0.02
3923	C3923A	P1220T	orf1ab	missense	MODERATE	0	1	1	0.41	0.15	Unique	1	0.02
3938	A3938T	R1225*	orf1ab	stop_gained	HIGH	0	1	1	0.41	0	Unique	1	0.02
3944	C3944G	Q1227E	orf1ab	missense	MODERATE	0	1	1	0.41	#N/A	Unique	1	0.02
3961	C3961T	I1232I	orf1ab	synonymous	LOW	0	1	1	0.41	0.18	Unique	1	0.02
3998	G3998A	E1245K	orf1ab	missense	MODERATE	0	1	1	0.41	0.01	Unique	1	0.02
4002	C4002T	T1246I	orf1ab	missense	MODERATE	0	1	1	0.41	0.51	Unique	1	0.02	20D, 21G (Lambda)
4012	C4012A	L1249L	orf1ab	synonymous	LOW	0	1	1	0.41	0	Unique	1	0.02
4037	G4037T	D1258Y	orf1ab	missense	MODERATE	0	1	1	0.41	0	Unique	1	0.02
4066	T4066C	S1267S	orf1ab	synonymous	LOW	0	1	1	0.41	0	Unique	1	0.02
4095	C4095CT	K1281fs	orf1ab	frameshift	HIGH	0	1	1	0.41	0	Unique	1	0.02
4117	A4117G	P1284P	orf1ab	synonymous	LOW	0	1	1	0.41	0.02	Unique	1	0.02
4144	G4144A	E1293E	orf1ab	synonymous	LOW	0	1	1	0.41	0.01	Unique	1	0.02
4145	G4145T	G1294C	orf1ab	missense	MODERATE	0	1	1	0.41	0	Unique	1	0.02
4146	G4146T	G1294V	orf1ab	missense	MODERATE	0	1	1	0.41	0	Unique	1	0.02
4152	T4152C	L1296S	orf1ab	missense	MODERATE	0	1	1	0.41	0	Unique	1	0.02
4165	T4165C	V1300V	orf1ab	synonymous	LOW	0	1	1	0.41	0.01	Unique	1	0.02
4213	T4213C	A1316A	orf1ab	synonymous	LOW	0	1	1	0.41	0.03	Unique	1	0.02
4230	C4230T	T1322I	orf1ab	missense	MODERATE	0	1	1	0.41	0.02	Unique	1	0.02
4241	A4241G	I1326V	orf1ab	missense	MODERATE	0	1	1	0.41	0	Unique	1	0.02
4251	A4251G	Y1329C	orf1ab	missense	MODERATE	0	1	1	0.41	#N/A	Unique	1	0.02
4270	T4270C	N1335N	orf1ab	synonymous	LOW	0	1	1	0.41	0.03	Unique	1	0.02
4296	C4296A	T1344K	orf1ab	missense	MODERATE	0	1	1	0.41	0	Unique	1	0.02
4298	G4298A	V1345M	orf1ab	missense	MODERATE	0	1	1	0.41	0	Unique	1	0.02
4302	T4302A	L1346H	orf1ab	missense	MODERATE	0	1	1	0.41	#N/A	Unique	1	0.02
4318	T4318C	S1351S	orf1ab	synonymous	LOW	0	1	1	0.41	0	Unique	1	0.02
4335	C4335G	P1357R	orf1ab	missense	MODERATE	0	1	1	0.41	#N/A	Unique	1	0.02
4338	C4338T	S1358F	orf1ab	missense	MODERATE	0	1	1	0.41	0	Unique	1	0.02
4340	A4340T	I1359F	orf1ab	missense	MODERATE	0	1	1	0.41	#N/A	Unique	1	0.02
4364	A4364T	I1367F	orf1ab	missense	MODERATE	0	1	1	0.41	#N/A	Unique	1	0.02
4383	G4383T	W1373L	orf1ab	missense	MODERATE	0	1	1	0.41	0	Unique	1	0.02
4394	G4394A	E1377K	orf1ab	missense	MODERATE	0	1	1	0.41	0	Unique	1	0.02
4395	A4395C	E1377A	orf1ab	missense	MODERATE	0	1	1	0.41	0	Unique	1	0.02
4408	T4408C	H1381H	orf1ab	synonymous	LOW	0	1	1	0.41	0.01	Unique	1	0.02
4415	G4415T	E1384*	orf1ab	stop_gained	HIGH	0	1	1	0.41	#N/A	Unique	1	0.02
4420	A4420T	T1385T	orf1ab	synonymous	LOW	0	1	1	0.41	0	Unique	1	0.02
4422	G4422T	R1386L	orf1ab	missense	MODERATE	0	1	1	0.41	0	Unique	1	0.02
4438	C4438A	V1391V	orf1ab	synonymous	LOW	0	1	1	0.41	0	Unique	1	0.02
4440	G4440C	C1392S	orf1ab	missense	MODERATE	0	1	1	0.41	#N/A	Unique	1	0.02
4444	G4444T	V1393V	orf1ab	synonymous	LOW	0	1	1	0.41	0.21	Unique	1	0.02
4449	C4449T	T1395I	orf1ab	missense	MODERATE	0	1	1	0.41	0	Unique	1	0.02
4451	A4451T	K1396*	orf1ab	stop_gained	HIGH	0	1	1	0.41	#N/A	Unique	1	0.02
4456	C4456T	A1397A	orf1ab	synonymous	LOW	0	1	1	0.41	0.4	Unique	1	0.02
4520	G4520T	G1419C	orf1ab	missense	MODERATE	0	1	1	0.41	0	Unique	1	0.02
4523	G4523T	A1420S	orf1ab	missense	MODERATE	0	1	1	0.41	0	Unique	1	0.02
4524	C4524A	A1420D	orf1ab	missense	MODERATE	0	1	1	0.41	#N/A	Unique	1	0.02
4538	T4538TAC	S1427fs	orf1ab	frameshift	HIGH	0	1	1	0.41	#N/A	Unique	1	0.02
4551	C4551T	T1429I	orf1ab	missense	MODERATE	0	1	1	0.41	0.15	Unique	1	0.02
4555	T4555C	T1430T	orf1ab	synonymous	LOW	0	1	1	0.41	0	Unique	1	0.02
4557	T4557A	V1431E	orf1ab	missense	MODERATE	0	1	1	0.41	#N/A	Unique	1	0.02
4559	G4559T	A1432S	orf1ab	missense	MODERATE	0	1	1	0.41	0	Unique	1	0.02
4599	T4599G	L1445R	orf1ab	missense	MODERATE	0	1	1	0.41	#N/A	Unique	1	0.02
4610	C4610A	P1449T	orf1ab	missense	MODERATE	0	1	1	0.41	0	Unique	1	0.02
4616	G4616T	G1451C	orf1ab	missense	MODERATE	0	1	1	0.41	#N/A	Unique	1	0.02
4618	C4618A	G1451G	orf1ab	synonymous	LOW	0	1	1	0.41	0	Unique	1	0.02
4630	T4630G	H1455Q	orf1ab	missense	MODERATE	0	1	1	0.41	#N/A	Unique	1	0.02
4633	C4633T	G1456G	orf1ab	synonymous	LOW	0	1	1	0.41	0.07	Unique	1	0.02
4665	G4665T	R1467I	orf1ab	missense	MODERATE	0	1	1	0.41	0	Unique	1	0.02
4679	C4679T	P1472S	orf1ab	missense	MODERATE	0	1	1	0.41	0.01	Unique	1	0.02
4686	C4686T	T1474I	orf1ab	missense	MODERATE	0	1	1	0.41	0.06	Unique	1	0.02
4704	C4704T	P1480L	orf1ab	missense	MODERATE	0	1	1	0.41	0.02	Unique	1	0.02
4708	T4708A	D1481E	orf1ab	missense	MODERATE	0	1	1	0.41	0	Unique	1	0.02
4711	T4711C	A1482A	orf1ab	synonymous	LOW	0	1	1	0.41	0	Unique	1	0.02
4714	T4714G	V1483V	orf1ab	synonymous	LOW	0	1	1	0.41	0	Unique	1	0.02
4720	G4720T	A1485A	orf1ab	synonymous	LOW	0	1	1	0.41	0.07	Unique	1	0.02
4747	T4747C	S1494S	orf1ab	synonymous	LOW	0	1	1	0.41	0	Unique	1	0.02
4766	T4766C	F1501L	orf1ab	missense	MODERATE	0	1	1	0.41	0	Unique	1	0.02
4777	C4777T	T1504T	orf1ab	synonymous	LOW	0	1	1	0.41	0.02	Unique	1	0.02
4779	T4779C	I1505T	orf1ab	missense	MODERATE	0	1	1	0.41	0.01	Unique	1	0.02
4782	C4782T	S1506L	orf1ab	missense	MODERATE	0	1	1	0.41	0.05	Unique	1	0.02
4794	C4794T	S1510F	orf1ab	missense	MODERATE	0	1	1	0.41	0.11	Unique	1	0.02
4795	C4795T	S1510S	orf1ab	synonymous	LOW	0	1	1	0.41	0.14	Unique	1	0.02
4809	C4809T	S1515F	orf1ab	missense	MODERATE	0	1	1	0.41	0.02	Unique	1	0.02
4814	T4814C	S1517P	orf1ab	missense	MODERATE	0	1	1	0.41	#N/A	Unique	1	0.02
4818	G4818T	G1518V	orf1ab	missense	MODERATE	0	1	1	0.41	0	Unique	1	0.02
4843	A4843AT	L1528fs	orf1ab	frameshift	HIGH	0	1	1	0.41	#N/A	Unique	1	0.02
4866	G4866T	S1534I	orf1ab	missense	MODERATE	0	1	1	0.41	0.01	Unique	1	0.02
4882	TAATCCTACC4882T	N1540_T1542del	orf1ab	disruptive_inframe_deletion	MODERATE	0	1	1	0.41	#N/A	Unique	1	0.02
4888	T4888C	P1541P	orf1ab	synonymous	LOW	0	1	1	0.41	0.01	Unique	1	0.02
4902	T4902A	L1546Q	orf1ab	missense	MODERATE	0	1	1	0.41	0	Unique	1	0.02
4905	A4905T	D1547V	orf1ab	missense	MODERATE	0	1	1	0.41	0	Unique	1	0.02
4920	C4920T	T1552I	orf1ab	missense	MODERATE	0	1	1	0.41	0.01	Unique	1	0.02
4923	T4923G	F1553C	orf1ab	missense	MODERATE	0	1	1	0.41	0	Unique	1	0.02
4940	C4940T	L1559F	orf1ab	missense	MODERATE	0	1	1	0.41	0.04	Unique	1	0.02
4943	C4943T	L1560F	orf1ab	missense	MODERATE	0	1	1	0.41	0	Unique	1	0.02
4943	CT4943C	S1561fs	orf1ab	frameshift	HIGH	0	1	1	0.41	0	Unique	1	0.02
4953	G4953T	R1563I	orf1ab	missense	MODERATE	0	1	1	0.41	0	Unique	1	0.02
5016	T5016C	V1584A	orf1ab	missense	MODERATE	0	1	1	0.41	0	Unique	1	0.02
5065	T5065C	D1600D	orf1ab	synonymous	LOW	0	1	1	0.41	0.01	Unique	1	0.02
5104	T5104C	H1613H	orf1ab	synonymous	LOW	0	1	1	0.41	0.01	Unique	1	0.02
5118	T5118A	F1618Y	orf1ab	missense	MODERATE	0	1	1	0.41	0	Unique	1	0.02
5119	T5119A	F1618L	orf1ab	missense	MODERATE	0	1	1	0.41	0	Unique	1	0.02
5120	T5120A	Y1619N	orf1ab	missense	MODERATE	0	1	1	0.41	0	Unique	1	0.02
5135	GA5135G	D1624fs	orf1ab	frameshift	HIGH	0	1	1	0.41	#N/A	Unique	1	0.02
5156	G5156A	A1631T	orf1ab	missense	MODERATE	0	1	1	0.41	0	Unique	1	0.02
5160	T5160C	F1632S	orf1ab	missense	MODERATE	0	1	1	0.41	0	Unique	1	0.02
5168	T5168C	Y1635H	orf1ab	missense	MODERATE	0	1	1	0.41	0	Unique	1	0.02
5187	G5187T	S1641I	orf1ab	missense	MODERATE	0	1	1	0.41	#N/A	Unique	1	0.02
5200	G5200T	R1645S	orf1ab	missense	MODERATE	0	1	1	0.41	0	Unique	1	0.02
5206	G5206T	M1647I	orf1ab	missense	MODERATE	0	1	1	0.41	0.03	Unique	1	0.02
5218	TCA5218T	T1653fs	orf1ab	frameshift	HIGH	0	1	1	0.41	#N/A	Unique	1	0.02
5230	G5230T	K1655N	orf1ab	missense	MODERATE	0	1	1	0.41	0.45	Unique	1	0.02
5240	C5240T	P1659S	orf1ab	missense	MODERATE	0	1	1	0.41	0.02	Unique	1	0.02
5306	T5306A	L1681I	orf1ab	missense	MODERATE	0	1	1	0.41	0	Unique	1	0.02
5313	TC5313T	Q1684fs	orf1ab	frameshift	HIGH	0	1	1	0.41	#N/A	Unique	1	0.02
5318	C5318CA	I1686fs	orf1ab	frameshift	HIGH	0	1	1	0.41	#N/A	Unique	1	0.02
5340	C5340A	P1692Q	orf1ab	missense	MODERATE	0	1	1	0.41	0	Unique	1	0.02
5346	C5346A	A1694D	orf1ab	missense	MODERATE	0	1	1	0.41	0	Unique	1	0.02
5358	C5358A	A1698D	orf1ab	missense	MODERATE	0	1	1	0.41	#N/A	Unique	1	0.02
5368	A5368G	R1701R	orf1ab	synonymous	LOW	0	1	1	0.41	0	Unique	1	0.02
5379	G5379A	G1705D	orf1ab	missense	MODERATE	0	1	1	0.41	0	Unique	1	0.02
5381	G5381T	E1706*	orf1ab	stop_gained	HIGH	0	1	1	0.41	0	Unique	1	0.02
5385	C5385A	A1707D	orf1ab	missense	MODERATE	0	1	1	0.41	0	Unique	1	0.02
5388	C5388A	A1708D	orf1ab	missense	MODERATE	0	1	1	0.41	29.83	Unique	1	0.02
5393	TTTTGTGCAC5393T	C1711_L1713del	orf1ab	conservative_inframe_deletion	MODERATE	0	1	1	0.41	#N/A	Unique	1	0.02
5407	C5407A	I1714I	orf1ab	synonymous	LOW	0	1	1	0.41	0	Unique	1	0.02
5409	T5409C	L1715S	orf1ab	missense	MODERATE	0	1	1	0.41	0	Unique	1	0.02
5411	G5411T	A1716S	orf1ab	missense	MODERATE	0	1	1	0.41	0	Unique	1	0.02
5418	G5418A	C1718Y	orf1ab	missense	MODERATE	0	1	1	0.41	0	Unique	1	0.02
5446	T5446C	D1727D	orf1ab	synonymous	LOW	0	1	1	0.41	0	Unique	1	0.02
5465	TA5465T	Y1734fs	orf1ab	frameshift	HIGH	0	1	1	0.41	#N/A	Unique	1	0.02
5496	G5496A	C1744Y	orf1ab	missense	MODERATE	0	1	1	0.41	0.01	Unique	1	0.02
5509	G5509T	L1748F	orf1ab	missense	MODERATE	0	1	1	0.41	0	Unique	1	0.02
5515	G5515T	V1750V	orf1ab	synonymous	LOW	0	1	1	0.41	0.07	Unique	1	0.02
5532	G5532T	G1756V	orf1ab	missense	MODERATE	0	1	1	0.41	0	Unique	1	0.02
5533	A5533G	G1756G	orf1ab	synonymous	LOW	0	1	1	0.41	0.01	Unique	1	0.02
5540	C5540T	Q1759*	orf1ab	stop_gained	HIGH	0	1	1	0.41	0	Unique	1	0.02
5545	A5545G	T1760T	orf1ab	synonymous	LOW	0	1	1	0.41	0	Unique	1	0.02
5561	G5561T	E1766*	orf1ab	stop_gained	HIGH	0	1	1	0.41	0	Unique	1	0.02
5563	A5563T	E1766D	orf1ab	missense	MODERATE	0	1	1	0.41	0	Unique	1	0.02
5570	A5570C	M1769L	orf1ab	missense	MODERATE	0	1	1	0.41	#N/A	Unique	1	0.02
5589	C5589A	S1775Y	orf1ab	missense	MODERATE	0	1	1	0.41	0	Unique	1	0.02
5594	G5594T	E1777*	orf1ab	stop_gained	HIGH	0	1	1	0.41	#N/A	Unique	1	0.02
5616	A5616G	Q1784R	orf1ab	missense	MODERATE	0	1	1	0.41	0	Unique	1	0.02
5653	T5653C	Y1796Y	orf1ab	synonymous	LOW	0	1	1	0.41	0.09	Unique	1	0.02
5654	C5654T	L1797L	orf1ab	synonymous	LOW	0	1	1	0.41	0.11	Unique	1	0.02
5657	G5657T	V1798L	orf1ab	missense	MODERATE	0	1	1	0.41	0.01	Unique	1	0.02
5665	G5665T	Q1800H	orf1ab	missense	MODERATE	0	1	1	0.41	0	Unique	1	0.02
5674	T5674C	P1803P	orf1ab	synonymous	LOW	0	1	1	0.41	0	Unique	1	0.02
5688	C5688A	S1808*	orf1ab	stop_gained	HIGH	0	1	1	0.41	0	Unique	1	0.02
5697	C5697A	P1811H	orf1ab	missense	MODERATE	0	1	1	0.41	0	Unique	1	0.02
5702	C5702T	Q1813*	orf1ab	stop_gained	HIGH	0	1	1	0.41	#N/A	Unique	1	0.02
5720	G5720T	G1819C	orf1ab	missense	MODERATE	0	1	1	0.41	0	Unique	1	0.02
5728	T5728A	F1821L	orf1ab	missense	MODERATE	0	1	1	0.41	#N/A	Unique	1	0.02
5750	G5750T	G1829C	orf1ab	missense	MODERATE	0	1	1	0.41	#N/A	Unique	1	0.02
5830	G5830T	K1855N	orf1ab	missense	MODERATE	0	1	1	0.41	0.01	Unique	1	0.02
5861	G5861T	V1866F	orf1ab	missense	MODERATE	0	1	1	0.41	0	Unique	1	0.02
5863	T5863C	V1866V	orf1ab	synonymous	LOW	0	1	1	0.41	0.01	Unique	1	0.02
5880	G5880T	S1872I	orf1ab	missense	MODERATE	0	1	1	0.41	0	Unique	1	0.02
5889	CA5889C	T1876fs	orf1ab	frameshift	HIGH	0	1	1	0.41	#N/A	Unique	1	0.02
5937	A5937G	E1891G	orf1ab	missense	MODERATE	0	1	1	0.41	0	Unique	1	0.02
5950	G5950T	K1895N	orf1ab	missense	MODERATE	0	1	1	0.41	0.1	Unique	1	0.02
5968	G5968A	K1901K	orf1ab	synonymous	LOW	0	1	1	0.41	0	Unique	1	0.02
5989	A5989T	T1908T	orf1ab	synonymous	LOW	0	1	1	0.41	0	Unique	1	0.02
6008	G6008T	V1915L	orf1ab	missense	MODERATE	0	1	1	0.41	0	Unique	1	0.02
6027	C6027T	P1921L	orf1ab	missense	MODERATE	0	1	1	0.41	0.14	Unique	1	0.02
6042	AT6042A	D1926fs	orf1ab	frameshift	HIGH	0	1	1	0.41	#N/A	Unique	1	0.02
6070	C6070T	I1935I	orf1ab	synonymous	LOW	0	1	1	0.41	0.17	Unique	1	0.02
6073	A6073T	K1936N	orf1ab	missense	MODERATE	0	1	1	0.41	0	Unique	1	0.02
6098	A6098T	T1945S	orf1ab	missense	MODERATE	0	1	1	0.41	#N/A	Unique	1	0.02
6127	G6127T	E1954D	orf1ab	missense	MODERATE	0	1	1	0.41	0	Unique	1	0.02
6141	T6141A	F1959Y	orf1ab	missense	MODERATE	0	1	1	0.41	0	Unique	1	0.02
6176	G6176T	D1971Y	orf1ab	missense	MODERATE	0	1	1	0.41	#N/A	Unique	1	0.02
6195	C6195A	P1977H	orf1ab	missense	MODERATE	0	1	1	0.41	0.02	Unique	1	0.02
6205	G6205T	K1980N	orf1ab	missense	MODERATE	0	1	1	0.41	0	Unique	1	0.02
6224	C6224T	H1987Y	orf1ab	missense	MODERATE	0	1	1	0.41	0	Unique	1	0.02
6240	G6240A	W1992*	orf1ab	stop_gained	HIGH	0	1	1	0.41	0	Unique	1	0.02
6242	C6242A	H1993N	orf1ab	missense	MODERATE	0	1	1	0.41	#N/A	Unique	1	0.02
6248	A6248G	N1995D	orf1ab	missense	MODERATE	0	1	1	0.41	0.01	Unique	1	0.02
6254	G6254T	A1997S	orf1ab	missense	MODERATE	0	1	1	0.41	0	Unique	1	0.02
6255	C6255T	A1997V	orf1ab	missense	MODERATE	0	1	1	0.41	0.17	Unique	1	0.02
6274	T6274TA	P2005fs	orf1ab	frameshift	HIGH	0	1	1	0.41	0	Unique	1	0.02
6282	A6282C	N2006T	orf1ab	missense	MODERATE	0	1	1	0.41	#N/A	Unique	1	0.02
6293	A6293G	I2010V	orf1ab	missense	MODERATE	0	1	1	0.41	0.01	Unique	1	0.02
6324	A6324G	E2020G	orf1ab	missense	MODERATE	0	1	1	0.41	0	Unique	1	0.02
6358	G6358T	E2031D	orf1ab	missense	MODERATE	0	1	1	0.41	0.01	Unique	1	0.02
6374	G6374T	D2037Y	orf1ab	missense	MODERATE	0	1	1	0.41	0.01	Unique	1	0.02
6382	T6382C	L2039L	orf1ab	synonymous	LOW	0	1	1	0.41	0	Unique	1	0.02
6390	A6390C	E2042A	orf1ab	missense	MODERATE	0	1	1	0.41	0	Unique	1	0.02
6392	G6392T	D2043Y	orf1ab	missense	MODERATE	0	1	1	0.41	0	Unique	1	0.02
6395	C6395T	L2044L	orf1ab	synonymous	LOW	0	1	1	0.41	0.09	Unique	1	0.02
6402	C6402A	P2046Q	orf1ab	missense	MODERATE	0	1	1	0.41	0	Unique	1	0.02
6403	A6403G	P2046P	orf1ab	synonymous	LOW	0	1	1	0.41	0	Unique	1	0.02
6422	G6422T	E2053*	orf1ab	stop_gained	HIGH	0	1	1	0.41	#N/A	Unique	1	0.02
6436	A6436G	I2057M	orf1ab	missense	MODERATE	0	1	1	0.41	0	Unique	1	0.02
6442	A6442G	K2059K	orf1ab	synonymous	LOW	0	1	1	0.41	0.01	Unique	1	0.02
6452	G6452T	E2063*	orf1ab	stop_gained	HIGH	0	1	1	0.41	0	Unique	1	0.02
6463	G6463T	V2066V	orf1ab	synonymous	LOW	0	1	1	0.41	0.06	Unique	1	0.02
6465	A6465G	K2067R	orf1ab	missense	MODERATE	0	1	1	0.41	0	Unique	1	0.02
6472	C6472A	T2069T	orf1ab	synonymous	LOW	0	1	1	0.41	0.01	Unique	1	0.02
6491	A6491G	I2076V	orf1ab	missense	MODERATE	0	1	1	0.41	0.01	Unique	1	0.02
6563	G6563T	V2100L	orf1ab	missense	MODERATE	0	1	1	0.41	0	Unique	1	0.02
6584	A6584G	I2107V	orf1ab	missense	MODERATE	0	1	1	0.41	0	Unique	1	0.02
6587	A6587G	K2108E	orf1ab	missense	MODERATE	0	1	1	0.41	0	Unique	1	0.02
6589	G6589A	K2108K	orf1ab	synonymous	LOW	0	1	1	0.41	0.01	Unique	1	0.02
6604	A6604G	L2113L	orf1ab	synonymous	LOW	0	1	1	0.41	0.05	Unique	1	0.02
6606	C6606A	S2114Y	orf1ab	missense	MODERATE	0	1	1	0.41	0	Unique	1	0.02
6627	C6627A	T2121N	orf1ab	missense	MODERATE	0	1	1	0.41	0	Unique	1	0.02
6651	CTG6651C	V2130fs	orf1ab	frameshift	HIGH	0	1	1	0.41	#N/A	Unique	1	0.02
6696	C6696CT	L2146fs	orf1ab	frameshift	HIGH	0	1	1	0.41	0	Unique	1	0.02
6713	G6713A	V2150I	orf1ab	missense	MODERATE	0	1	1	0.41	0.01	Unique	1	0.02
6715	T6715C	V2150V	orf1ab	synonymous	LOW	0	1	1	0.41	0	Unique	1	0.02
6759	G6759A	C2165Y	orf1ab	missense	MODERATE	0	1	1	0.41	0	Unique	1	0.02
6797	C6797G	Q2178E	orf1ab	missense	MODERATE	0	1	1	0.41	0	Unique	1	0.02
6808	T6808C	T2181T	orf1ab	synonymous	LOW	0	1	1	0.41	0	Unique	1	0.02
6816	G6816T	R2184I	orf1ab	missense	MODERATE	0	1	1	0.41	0	Unique	1	0.02
6824	A6824C	N2187H	orf1ab	missense	MODERATE	0	1	1	0.41	0	Unique	1	0.02
6828	C6828G	S2188C	orf1ab	missense	MODERATE	0	1	1	0.41	0	Unique	1	0.02
6832	A6832C	R2189S	orf1ab	missense	MODERATE	0	1	1	0.41	0	Unique	1	0.02
6847	G6847T	M2194I	orf1ab	missense	MODERATE	0	1	1	0.41	0.01	Unique	1	0.02
6877	G6877C	K2204N	orf1ab	missense	MODERATE	0	1	1	0.41	0	Unique	1	0.02
6884	G6884T	G2207C	orf1ab	missense	MODERATE	0	1	1	0.41	0.02	Unique	1	0.02
6885	G6885A	G2207D	orf1ab	missense	MODERATE	0	1	1	0.41	0	Unique	1	0.02
6890	T6890A	F2209I	orf1ab	missense	MODERATE	0	1	1	0.41	#N/A	Unique	1	0.02
6891	T6891A	F2209Y	orf1ab	missense	MODERATE	0	1	1	0.41	#N/A	Unique	1	0.02
6893	T6893A	C2210S	orf1ab	missense	MODERATE	0	1	1	0.41	0	Unique	1	0.02
6902	G6902T	A2213S	orf1ab	missense	MODERATE	0	1	1	0.41	0	Unique	1	0.02
6924	C6924A	S2220*	orf1ab	stop_gained	HIGH	0	1	1	0.41	#N/A	Unique	1	0.02
6926	C6926A	P2221T	orf1ab	missense	MODERATE	0	1	1	0.41	0	Unique	1	0.02
6927	C6927A	P2221H	orf1ab	missense	MODERATE	0	1	1	0.41	0	Unique	1	0.02
6929	A6929T	N2222Y	orf1ab	missense	MODERATE	0	1	1	0.41	#N/A	Unique	1	0.02
6936	C6936A	S2224Y	orf1ab	missense	MODERATE	0	1	1	0.41	0	Unique	1	0.02
6955	A6955T	I2230I	orf1ab	synonymous	LOW	0	1	1	0.41	0	Unique	1	0.02
6957	T6957A	I2231N	orf1ab	missense	MODERATE	0	1	1	0.41	#N/A	Unique	1	0.02
6966	T6966TAA	L2235fs	orf1ab	frameshift	HIGH	0	1	1	0.41	#N/A	Unique	1	0.02
6996	T6996C	I2244T	orf1ab	missense	MODERATE	0	1	1	0.41	0.01	Unique	1	0.02
6997	C6997A	I2244I	orf1ab	synonymous	LOW	0	1	1	0.41	0	Unique	1	0.02
7000	C7000T	Y2245Y	orf1ab	synonymous	LOW	0	1	1	0.41	0.02	Unique	1	0.02
7002	C7002A	S2246*	orf1ab	stop_gained	HIGH	0	1	1	0.41	#N/A	Unique	1	0.02
7016	G7016A	G2251S	orf1ab	missense	MODERATE	0	1	1	0.41	0	Unique	1	0.02
7017	G7017T	G2251V	orf1ab	missense	MODERATE	0	1	1	0.41	0.01	Unique	1	0.02
7037	G7037T	G2258C	orf1ab	missense	MODERATE	0	1	1	0.41	0.02	Unique	1	0.02
7058	G7058T	G2265C	orf1ab	missense	MODERATE	0	1	1	0.41	0.01	Unique	1	0.02
7076	T7076A	L2271M	orf1ab	missense	MODERATE	0	1	1	0.41	0	Unique	1	0.02
7078	G7078T	L2271F	orf1ab	missense	MODERATE	0	1	1	0.41	0	Unique	1	0.02
7101	C7101A	A2279E	orf1ab	missense	MODERATE	0	1	1	0.41	0	Unique	1	0.02
7119	C7119T	S2285F	orf1ab	missense	MODERATE	0	1	1	0.41	0.09	Unique	1	0.02
7148	T7148A	L2295I	orf1ab	missense	MODERATE	0	1	1	0.41	0	Unique	1	0.02
7160	G7160T	D2299Y	orf1ab	missense	MODERATE	0	1	1	0.41	0	Unique	1	0.02
7176	T7176C	L2304S	orf1ab	missense	MODERATE	0	1	1	0.41	0	Unique	1	0.02
7178	G7178A	E2305K	orf1ab	missense	MODERATE	0	1	1	0.41	0	Unique	1	0.02
7212	G7212A	W2316*	orf1ab	stop_gained	HIGH	0	1	1	0.41	0	Unique	1	0.02
7217	T7217A	L2318I	orf1ab	missense	MODERATE	0	1	1	0.41	#N/A	Unique	1	0.02
7258	T7258C	Y2331Y	orf1ab	synonymous	LOW	0	1	1	0.41	0.02	Unique	1	0.02
7302	TC7302T	M2347fs	orf1ab	frameshift	HIGH	0	1	1	0.41	#N/A	Unique	1	0.02
7340	A7340G	I2359V	orf1ab	missense	MODERATE	0	1	1	0.41	0.01	Unique	1	0.02
7375	T7375C	N2370N	orf1ab	synonymous	LOW	0	1	1	0.41	0.01	Unique	1	0.02
7380	T7380A	V2372E	orf1ab	missense	MODERATE	0	1	1	0.41	#N/A	Unique	1	0.02
7382	CAA7382C	Q2373fs	orf1ab	frameshift	HIGH	0	1	1	0.41	0	Unique	1	0.02
7423	C7423T	F2386F	orf1ab	synonymous	LOW	0	1	1	0.41	0.03	Unique	1	0.02
7473	G7473T	G2403V	orf1ab	missense	MODERATE	0	1	1	0.41	0	Unique	1	0.02
7476	G7476A	C2404Y	orf1ab	missense	MODERATE	0	1	1	0.41	#N/A	Unique	1	0.02
7481	T7481C	S2406P	orf1ab	missense	MODERATE	0	1	1	0.41	#N/A	Unique	1	0.02
7495	G7495T	M2410I	orf1ab	missense	MODERATE	0	1	1	0.41	0	Unique	1	0.02
7503	A7503G	Y2413C	orf1ab	missense	MODERATE	0	1	1	0.41	0	Unique	1	0.02
7512	A7512G	N2416S	orf1ab	missense	MODERATE	0	1	1	0.41	0	Unique	1	0.02
7513	TAG7513T	R2417fs	orf1ab	frameshift	HIGH	0	1	1	0.41	#N/A	Unique	1	0.02
7514	A7514T	R2417*	orf1ab	stop_gained	HIGH	0	1	1	0.41	0	Unique	1	0.02
7557	G7557T	R2431I	orf1ab	missense	MODERATE	0	1	1	0.41	0	Unique	1	0.02
7574	T7574C	Y2437H	orf1ab	missense	MODERATE	0	1	1	0.41	0	Unique	1	0.02
7583	G7583T	G2440*	orf1ab	stop_gained	HIGH	0	1	1	0.41	0	Unique	1	0.02
7587	G7587T	G2441V	orf1ab	missense	MODERATE	0	1	1	0.41	0	Unique	1	0.02
7593	G7593T	G2443V	orf1ab	missense	MODERATE	0	1	1	0.41	#N/A	Unique	1	0.02
7622	GTTAA7622G	N2454fs	orf1ab	frameshift	HIGH	0	1	1	0.41	0	Unique	1	0.02
7633	T7633C	D2456D	orf1ab	synonymous	LOW	0	1	1	0.41	0.04	Unique	1	0.02
7643	G7643A	A2460T	orf1ab	missense	MODERATE	0	1	1	0.41	0	Unique	1	0.02
7659	T7659G	I2465S	orf1ab	missense	MODERATE	0	1	1	0.41	#N/A	Unique	1	0.02
7681	C7681T	D2472D	orf1ab	synonymous	LOW	0	1	1	0.41	0.01	Unique	1	0.02
7701	G7701T	R2479I	orf1ab	missense	MODERATE	0	1	1	0.41	0	Unique	1	0.02
7714	T7714C	P2483P	orf1ab	synonymous	LOW	0	1	1	0.41	0.01	Unique	1	0.02
7718	G7718T	D2485Y	orf1ab	missense	MODERATE	0	1	1	0.41	#N/A	Unique	1	0.02
7738	T7738G	V2491V	orf1ab	synonymous	LOW	0	1	1	0.41	0	Unique	1	0.02
7749	C7749T	T2495I	orf1ab	missense	MODERATE	0	1	1	0.41	0.12	Unique	1	0.02
7753	GA7753G	K2497fs	orf1ab	frameshift	HIGH	0	1	1	0.41	0	Unique	1	0.02
7761	G7761T	G2499V	orf1ab	missense	MODERATE	0	1	1	0.41	0	Unique	1	0.02
7762	T7762A	G2499G	orf1ab	synonymous	LOW	0	1	1	0.41	0	Unique	1	0.02
7807	A7807G	E2514E	orf1ab	synonymous	LOW	0	1	1	0.41	0	Unique	1	0.02
7822	T7822A	S2519S	orf1ab	synonymous	LOW	0	1	1	0.41	0	Unique	1	0.02
7827	T7827C	F2521S	orf1ab	missense	MODERATE	0	1	1	0.41	#N/A	Unique	1	0.02
7842	A7842G	N2526S	orf1ab	missense	MODERATE	0	1	1	0.41	0	Unique	1	0.02
7863	A7863G	K2533R	orf1ab	missense	MODERATE	0	1	1	0.41	0.09	Unique	1	0.02
7869	C7869T	S2535L	orf1ab	missense	MODERATE	0	1	1	0.41	0.15	Unique	1	0.02
7901	A7901G	K2546E	orf1ab	missense	MODERATE	0	1	1	0.41	0	Unique	1	0.02
7905	CA7905C	K2548fs	orf1ab	frameshift	HIGH	0	1	1	0.41	0	Unique	1	0.02
7912	T7912A	C2549*	orf1ab	stop_gained	HIGH	0	1	1	0.41	0	Unique	1	0.02
7913	G7913T	E2550*	orf1ab	stop_gained	HIGH	0	1	1	0.41	#N/A	Unique	1	0.02
7920	C7920A	S2552*	orf1ab	stop_gained	HIGH	0	1	1	0.41	0	Unique	1	0.02
7926	C7926A	A2554E	orf1ab	missense	MODERATE	0	1	1	0.41	0	Unique	1	0.02
7940	GT7940G	Y2560fs	orf1ab	frameshift	HIGH	0	1	1	0.41	0	Unique	1	0.02
7953	A7953G	Q2563R	orf1ab	missense	MODERATE	0	1	1	0.41	#N/A	Unique	1	0.02
7958	A7958G	M2565V	orf1ab	missense	MODERATE	0	1	1	0.41	0.01	Unique	1	0.02
7968	CT7968C	I2569fs	orf1ab	frameshift	HIGH	0	1	1	0.41	#N/A	Unique	1	0.02
7970	A7970T	I2569L	orf1ab	missense	MODERATE	0	1	1	0.41	#N/A	Unique	1	0.02
7973	C7973G	L2570V	orf1ab	missense	MODERATE	0	1	1	0.41	0	Unique	1	0.02
7975	G7975T	L2570L	orf1ab	synonymous	LOW	0	1	1	0.41	0	Unique	1	0.02
7979	C7979A	L2572I	orf1ab	missense	MODERATE	0	1	1	0.41	0.01	Unique	1	0.02
7982	G7982T	D2573Y	orf1ab	missense	MODERATE	0	1	1	0.41	0	Unique	1	0.02
8011	T8011C	D2582D	orf1ab	synonymous	LOW	0	1	1	0.41	0.01	Unique	1	0.02
8063	T8063C	S2600P	orf1ab	missense	MODERATE	0	1	1	0.41	0	Unique	1	0.02
8106	C8106T	A2614V	orf1ab	missense	MODERATE	0	1	1	0.41	0.06	Unique	1	0.02
8120	G8120T	E2619*	orf1ab	stop_gained	HIGH	0	1	1	0.41	0	Unique	1	0.02
8129	A8129G	K2622E	orf1ab	missense	MODERATE	0	1	1	0.41	0	Unique	1	0.02
8131	G8131T	K2622N	orf1ab	missense	MODERATE	0	1	1	0.41	0.1	Unique	1	0.02
8139	C8139T	S2625F	orf1ab	missense	MODERATE	0	1	1	0.41	0.13	Unique	1	0.02
8140	C8140A	S2625S	orf1ab	synonymous	LOW	0	1	1	0.41	0	Unique	1	0.02
8152	C8152A	V2629V	orf1ab	synonymous	LOW	0	1	1	0.41	0	Unique	1	0.02
8175	C8175A	A2637D	orf1ab	missense	MODERATE	0	1	1	0.41	#N/A	Unique	1	0.02
8179	G8179T	R2638R	orf1ab	synonymous	LOW	0	1	1	0.41	0.18	Unique	1	0.02
8196	C8196A	S2644*	orf1ab	stop_gained	HIGH	0	1	1	0.41	0	Unique	1	0.02
8204	G8204T	E2647*	orf1ab	stop_gained	HIGH	0	1	1	0.41	#N/A	Unique	1	0.02
8208	C8208T	T2648I	orf1ab	missense	MODERATE	0	1	1	0.41	0.26	Unique	1	0.02
8222	G8222T	E2653*	orf1ab	stop_gained	HIGH	0	1	1	0.41	#N/A	Unique	1	0.02
8228	C8228A	L2655I	orf1ab	missense	MODERATE	0	1	1	0.41	0	Unique	1	0.02
8243	C8243T	Q2660*	orf1ab	stop_gained	HIGH	0	1	1	0.41	0	Unique	1	0.02
8258	G8258T	V2665F	orf1ab	missense	MODERATE	0	1	1	0.41	0.02	Unique	1	0.02
8266	C8266T	G2667G	orf1ab	synonymous	LOW	0	1	1	0.41	0.14	Unique	1	0.02
8313	T8313G	M2683R	orf1ab	missense	MODERATE	0	1	1	0.41	#N/A	Unique	1	0.02
8321	C8321A	R2686S	orf1ab	missense	MODERATE	0	1	1	0.41	0	Unique	1	0.02
8328	T8328C	L2688P	orf1ab	missense	MODERATE	0	1	1	0.41	#N/A	Unique	1	0.02
8342	G8342T	D2693Y	orf1ab	missense	MODERATE	0	1	1	0.41	0	Unique	1	0.02
8355	G8355T	R2697L	orf1ab	missense	MODERATE	0	1	1	0.41	#N/A	Unique	1	0.02
8359	T8359C	H2698H	orf1ab	synonymous	LOW	0	1	1	0.41	0.01	Unique	1	0.02
8371	G8371T	Q2702H	orf1ab	missense	MODERATE	0	1	1	0.41	0.22	Unique	1	0.02
8376	C8376CA	S2706fs	orf1ab	frameshift	HIGH	0	1	1	0.41	0	Unique	1	0.02
8387	A8387T	N2708Y	orf1ab	missense	MODERATE	0	1	1	0.41	0	Unique	1	0.02
8394	CT8394C	L2711fs	orf1ab	frameshift	HIGH	0	1	1	0.41	#N/A	Unique	1	0.02
8403	G8403T	W2713L	orf1ab	missense	MODERATE	0	1	1	0.41	0	Unique	1	0.02
8408	G8408A	V2715I	orf1ab	missense	MODERATE	0	1	1	0.41	0.01	Unique	1	0.02
8432	G8432T	E2723*	orf1ab	stop_gained	HIGH	0	1	1	0.41	0	Unique	1	0.02
8546	A8546G	K2761E	orf1ab	missense	MODERATE	0	1	1	0.41	#N/A	Unique	1	0.02
8548	G8548T	K2761N	orf1ab	missense	MODERATE	0	1	1	0.41	0.03	Unique	1	0.02
8586	T8586G	I2774S	orf1ab	missense	MODERATE	0	1	1	0.41	0	Unique	1	0.02
8613	T8613C	V2783A	orf1ab	missense	MODERATE	0	1	1	0.41	0	Unique	1	0.02
8620	T8620C	A2785A	orf1ab	synonymous	LOW	0	1	1	0.41	0	Unique	1	0.02
8651	A8651C	M2796L	orf1ab	missense	MODERATE	0	1	1	0.41	0.05	Unique	1	0.02
8655	C8655T	S2797F	orf1ab	missense	MODERATE	0	1	1	0.41	0.18	Unique	1	0.02
8656	T8656C	S2797S	orf1ab	synonymous	LOW	0	1	1	0.41	0.06	Unique	1	0.02
8664	C8664G	T2800S	orf1ab	missense	MODERATE	0	1	1	0.41	0	Unique	1	0.02
8673	C8673A	S2803*	orf1ab	stop_gained	HIGH	0	1	1	0.41	#N/A	Unique	1	0.02
8711	G8711A	V2816I	orf1ab	missense	MODERATE	0	1	1	0.41	0.01	Unique	1	0.02
8733	C8733T	T2823I	orf1ab	missense	MODERATE	0	1	1	0.41	0.07	Unique	1	0.02
8747	G8747T	A2828S	orf1ab	missense	MODERATE	0	1	1	0.41	0.01	Unique	1	0.02
8758	T8758A	H2831Q	orf1ab	missense	MODERATE	0	1	1	0.41	0	Unique	1	0.02
8782	C8782A	S2839R	orf1ab	missense	MODERATE	0	1	1	0.41	0	Unique	1	0.02	19A
8790	G8790T	G2842V	orf1ab	missense	MODERATE	0	1	1	0.41	0	Unique	1	0.02
8795	A8795T	S2844C	orf1ab	missense	MODERATE	0	1	1	0.41	0	Unique	1	0.02
8809	C8809A	D2848E	orf1ab	missense	MODERATE	0	1	1	0.41	0	Unique	1	0.02
8812	A8812G	K2849K	orf1ab	synonymous	LOW	0	1	1	0.41	0.02	Unique	1	0.02
8813	G8813T	A2850S	orf1ab	missense	MODERATE	0	1	1	0.41	0.01	Unique	1	0.02
8828	G8828A	A2855T	orf1ab	missense	MODERATE	0	1	1	0.41	0.01	Unique	1	0.02
8841	C8841T	T2859I	orf1ab	missense	MODERATE	0	1	1	0.41	0.04	Unique	1	0.02
8853	G8853GT	V2865fs	orf1ab	frameshift	HIGH	0	1	1	0.41	0	Unique	1	0.02
8863	G8863T	V2866V	orf1ab	synonymous	LOW	0	1	1	0.41	0	Unique	1	0.02
8867	G8867T	G2868C	orf1ab	missense	MODERATE	0	1	1	0.41	0	Unique	1	0.02
8868	G8868T	G2868V	orf1ab	missense	MODERATE	0	1	1	0.41	#N/A	Unique	1	0.02
8874	C8874A	P2870H	orf1ab	missense	MODERATE	0	1	1	0.41	#N/A	Unique	1	0.02
8888	C8888A	R2875S	orf1ab	missense	MODERATE	0	1	1	0.41	0	Unique	1	0.02
8890	C8890T	R2875R	orf1ab	synonymous	LOW	0	1	1	0.41	0.05	Unique	1	0.02
8901	G8901A	G2879D	orf1ab	missense	MODERATE	0	1	1	0.41	0	Unique	1	0.02
8935	T8935C	S2890S	orf1ab	synonymous	LOW	0	1	1	0.41	0	Unique	1	0.02
8974	A8974G	I2903M	orf1ab	missense	MODERATE	0	1	1	0.41	0	Unique	1	0.02
8999	G8999T	A2912S	orf1ab	missense	MODERATE	0	1	1	0.41	0	Unique	1	0.02
9011	G9011T	A2916S	orf1ab	missense	MODERATE	0	1	1	0.41	0	Unique	1	0.02
9017	G9017T	E2918*	orf1ab	stop_gained	HIGH	0	1	1	0.41	#N/A	Unique	1	0.02
9054	T9054A	V2930E	orf1ab	missense	MODERATE	0	1	1	0.41	#N/A	Unique	1	0.02
9070	T9070C	D2935D	orf1ab	synonymous	LOW	0	1	1	0.41	0.04	Unique	1	0.02
9077	G9077T	V2938L	orf1ab	missense	MODERATE	0	1	1	0.41	0	Unique	1	0.02
9082	A9082C	L2939L	orf1ab	synonymous	LOW	0	1	1	0.41	0	Unique	1	0.02
9083	G9083C	E2940Q	orf1ab	missense	MODERATE	0	1	1	0.41	0	Unique	1	0.02
9087	G9087T	G2941V	orf1ab	missense	MODERATE	0	1	1	0.41	0	Unique	1	0.02
9101	G9101T	E2946*	orf1ab	stop_gained	HIGH	0	1	1	0.41	#N/A	Unique	1	0.02
9108	T9108C	L2948S	orf1ab	missense	MODERATE	0	1	1	0.41	0	Unique	1	0.02
9114	C9114A	P2950H	orf1ab	missense	MODERATE	0	1	1	0.41	0	Unique	1	0.02
9115	T9115C	P2950P	orf1ab	synonymous	LOW	0	1	1	0.41	0.01	Unique	1	0.02
9127	T9127C	Y2954Y	orf1ab	synonymous	LOW	0	1	1	0.41	0.04	Unique	1	0.02
9136	G9136T	M2957I	orf1ab	missense	MODERATE	0	1	1	0.41	0	Unique	1	0.02
9137	G9137T	D2958Y	orf1ab	missense	MODERATE	0	1	1	0.41	#N/A	Unique	1	0.02
9141	G9141T	G2959V	orf1ab	missense	MODERATE	0	1	1	0.41	0	Unique	1	0.02
9144	C9144T	S2960F	orf1ab	missense	MODERATE	0	1	1	0.41	0.02	Unique	1	0.02
9152	C9152A	Q2963K	orf1ab	missense	MODERATE	0	1	1	0.41	0	Unique	1	0.02
9186	G9186T	R2974I	orf1ab	missense	MODERATE	0	1	1	0.41	0	Unique	1	0.02
9187	A9187G	R2974R	orf1ab	synonymous	LOW	0	1	1	0.41	0	Unique	1	0.02
9209	G9209A	E2982K	orf1ab	missense	MODERATE	0	1	1	0.41	0	Unique	1	0.02
9226	C9226T	G2987G	orf1ab	synonymous	LOW	0	1	1	0.41	0.04	Unique	1	0.02
9228	C9228T	T2988I	orf1ab	missense	MODERATE	0	1	1	0.41	0.01	Unique	1	0.02
9242	G9242A	E2993K	orf1ab	missense	MODERATE	0	1	1	0.41	0.01	Unique	1	0.02
9246	C9246T	A2994V	orf1ab	missense	MODERATE	0	1	1	0.41	0.17	Unique	1	0.02
9249	G9249T	G2995V	orf1ab	missense	MODERATE	0	1	1	0.41	0	Unique	1	0.02
9290	G9290T	D3009Y	orf1ab	missense	MODERATE	0	1	1	0.41	0	Unique	1	0.02
9303	C9303A	S3013Y	orf1ab	missense	MODERATE	0	1	1	0.41	0	Unique	1	0.02
9312	G9312T	G3016V	orf1ab	missense	MODERATE	0	1	1	0.41	0	Unique	1	0.02
9355	G9355T	M3030I	orf1ab	missense	MODERATE	0	1	1	0.41	0	Unique	1	0.02
9356	T9356C	F3031L	orf1ab	missense	MODERATE	0	1	1	0.41	0	Unique	1	0.02
9384	C9384T	A3040V	orf1ab	missense	MODERATE	0	1	1	0.41	0.01	Unique	1	0.02
9399	C9399A	A3045E	orf1ab	missense	MODERATE	0	1	1	0.41	0	Unique	1	0.02
9401	T9401C	S3046P	orf1ab	missense	MODERATE	0	1	1	0.41	0	Unique	1	0.02
9403	T9403A	S3046S	orf1ab	synonymous	LOW	0	1	1	0.41	0	Unique	1	0.02
9442	C9442T	C3059C	orf1ab	synonymous	LOW	0	1	1	0.41	0.07	Unique	1	0.02
9447	C9447T	A3061V	orf1ab	missense	MODERATE	0	1	1	0.41	0.01	Unique	1	0.02
9448	C9448T	A3061A	orf1ab	synonymous	LOW	0	1	1	0.41	0.02	Unique	1	0.02
9502	C9502CT	N3081fs	orf1ab	frameshift&stop_gained	HIGH	0	1	1	0.41	0	Unique	1	0.02
9539	C9539T	L3092F	orf1ab	missense	MODERATE	0	1	1	0.41	0	Unique	1	0.02
9542	T9542C	C3093R	orf1ab	missense	MODERATE	0	1	1	0.41	0	Unique	1	0.02
9565	C9565A	F3100L	orf1ab	missense	MODERATE	0	1	1	0.41	0	Unique	1	0.02
9642	T9642C	I3126T	orf1ab	missense	MODERATE	0	1	1	0.41	0	Unique	1	0.02
9652	G9652T	M3129I	orf1ab	missense	MODERATE	0	1	1	0.41	0.06	Unique	1	0.02
9654	T9654C	V3130A	orf1ab	missense	MODERATE	0	1	1	0.41	0	Unique	1	0.02
9662	A9662G	T3133A	orf1ab	missense	MODERATE	0	1	1	0.41	0	Unique	1	0.02
9665	C9665A	P3134T	orf1ab	missense	MODERATE	0	1	1	0.41	0	Unique	1	0.02
9675	C9675A	P3137H	orf1ab	missense	MODERATE	0	1	1	0.41	#N/A	Unique	1	0.02
9679	C9679G	F3138L	orf1ab	missense	MODERATE	0	1	1	0.41	0	Unique	1	0.02
9743	T9743C	Y3160H	orf1ab	missense	MODERATE	0	1	1	0.41	0	Unique	1	0.02
9768	A9768G	N3168S	orf1ab	missense	MODERATE	0	1	1	0.41	0	Unique	1	0.02
9770	G9770T	G3169C	orf1ab	missense	MODERATE	0	1	1	0.41	0	Unique	1	0.02
9798	C9798A	A3178D	orf1ab	missense	MODERATE	0	1	1	0.41	#N/A	Unique	1	0.02
9805	G9805A	L3180L	orf1ab	synonymous	LOW	0	1	1	0.41	0.01	Unique	1	0.02
9806	T9806C	C3181R	orf1ab	missense	MODERATE	0	1	1	0.41	0	Unique	1	0.02
9827	G9827T	E3188*	orf1ab	stop_gained	HIGH	0	1	1	0.41	0	Unique	1	0.02
9836	C9836T	L3191L	orf1ab	synonymous	LOW	0	1	1	0.41	0.03	Unique	1	0.02
9916	T9916C	F3217F	orf1ab	synonymous	LOW	0	1	1	0.41	0	Unique	1	0.02
9918	G9918A	S3218N	orf1ab	missense	MODERATE	0	1	1	0.41	0	Unique	1	0.02
9920	G9920T	G3219*	orf1ab	stop_gained	HIGH	0	1	1	0.41	0	Unique	1	0.02
9973	G9973T	K3236N	orf1ab	missense	MODERATE	0	1	1	0.41	0	Unique	1	0.02
9979	C9979T	L3238L	orf1ab	synonymous	LOW	0	1	1	0.41	0.21	Unique	1	0.02
9987	T9987A	F3241Y	orf1ab	missense	MODERATE	0	1	1	0.41	0	Unique	1	0.02
10010	C10010A	L3249I	orf1ab	missense	MODERATE	0	1	1	0.41	0	Unique	1	0.02
10030	CT10030C	S3256fs	orf1ab	frameshift	HIGH	0	1	1	0.41	#N/A	Unique	1	0.02
10038	C10038T	T3258I	orf1ab	missense	MODERATE	0	1	1	0.41	0.01	Unique	1	0.02
10051	G10051T	L3262F	orf1ab	missense	MODERATE	0	1	1	0.41	0	Unique	1	0.02
10057	T10057A	S3264R	orf1ab	missense	MODERATE	0	1	1	0.41	0	Unique	1	0.02
10064	AG10064A	R3267fs	orf1ab	frameshift	HIGH	0	1	1	0.41	#N/A	Unique	1	0.02
10072	G10072T	M3269I	orf1ab	missense	MODERATE	0	1	1	0.41	0	Unique	1	0.02
10073	G10073T	A3270S	orf1ab	missense	MODERATE	0	1	1	0.41	0	Unique	1	0.02
10075	A10075C	A3270A	orf1ab	synonymous	LOW	0	1	1	0.41	0	Unique	1	0.02
10088	A10088G	K3275E	orf1ab	missense	MODERATE	0	1	1	0.41	#N/A	Unique	1	0.02
10098	G10098T	G3278V	orf1ab	missense	MODERATE	0	1	1	0.41	0	Unique	1	0.02
10101	G10101A	C3279Y	orf1ab	missense	MODERATE	0	1	1	0.41	#N/A	Unique	1	0.02
10105	G10105T	M3280I	orf1ab	missense	MODERATE	0	1	1	0.41	0.03	Unique	1	0.02
10117	T10117C	T3284T	orf1ab	synonymous	LOW	0	1	1	0.41	0	Unique	1	0.02
10120	T10120C	C3285C	orf1ab	synonymous	LOW	0	1	1	0.41	0	Unique	1	0.02
10123	T10123C	G3286G	orf1ab	synonymous	LOW	0	1	1	0.41	0	Unique	1	0.02
10138	C10138T	N3291N	orf1ab	synonymous	LOW	0	1	1	0.41	0.22	Unique	1	0.02
10145	TGG10145T	W3294fs	orf1ab	frameshift	HIGH	0	1	1	0.41	#N/A	Unique	1	0.02
10154	G10154T	D3297Y	orf1ab	missense	MODERATE	0	1	1	0.41	0	Unique	1	0.02
10156	C10156G	D3297E	orf1ab	missense	MODERATE	0	1	1	0.41	0	Unique	1	0.02
10170	C10170A	P3302Q	orf1ab	missense	MODERATE	0	1	1	0.41	#N/A	Unique	1	0.02
10171	A10171C	P3302P	orf1ab	synonymous	LOW	0	1	1	0.41	0	Unique	1	0.02
10183	C10183A	I3306I	orf1ab	synonymous	LOW	0	1	1	0.41	0	Unique	1	0.02
10187	A10187T	T3308S	orf1ab	missense	MODERATE	0	1	1	0.41	0	Unique	1	0.02
10193	G10193T	E3310*	orf1ab	stop_gained	HIGH	0	1	1	0.41	0	Unique	1	0.02
10198	C10198T	D3311D	orf1ab	synonymous	LOW	0	1	1	0.41	0.06	Unique	1	0.02
10200	T10200G	M3312R	orf1ab	missense	MODERATE	0	1	1	0.41	#N/A	Unique	1	0.02
10202	C10202A	L3313I	orf1ab	missense	MODERATE	0	1	1	0.41	0	Unique	1	0.02
10237	G10237A	K3324K	orf1ab	synonymous	LOW	0	1	1	0.41	0	Unique	1	0.02
10253	T10253C	L3330L	orf1ab	synonymous	LOW	0	1	1	0.41	0.08	Unique	1	0.02
10259	C10259T	Q3332*	orf1ab	stop_gained	HIGH	0	1	1	0.41	0	Unique	1	0.02
10273	T10273C	V3336V	orf1ab	synonymous	LOW	0	1	1	0.41	0.01	Unique	1	0.02
10292	C10292A	H3343N	orf1ab	missense	MODERATE	0	1	1	0.41	0	Unique	1	0.02
10301	C10301A	Q3346K	orf1ab	missense	MODERATE	0	1	1	0.41	0.03	Unique	1	0.02
10348	A10348C	T3361T	orf1ab	synonymous	LOW	0	1	1	0.41	#N/A	Unique	1	0.02
10357	T10357C	Y3364Y	orf1ab	synonymous	LOW	0	1	1	0.41	0	Unique	1	0.02
10373	C10373A	Q3370K	orf1ab	missense	MODERATE	0	1	1	0.41	0	Unique	1	0.02
10401	C10401A	A3379D	orf1ab	missense	MODERATE	0	1	1	0.41	#N/A	Unique	1	0.02
10408	C10408T	Y3381Y	orf1ab	synonymous	LOW	0	1	1	0.41	0.05	Unique	1	0.02
10419	C10419A	P3385Q	orf1ab	missense	MODERATE	0	1	1	0.41	#N/A	Unique	1	0.02
10474	C10474A	F3403L	orf1ab	missense	MODERATE	0	1	1	0.41	#N/A	Unique	1	0.02
10480	T10480C	N3405N	orf1ab	synonymous	LOW	0	1	1	0.41	0.03	Unique	1	0.02
10488	G10488T	C3408F	orf1ab	missense	MODERATE	0	1	1	0.41	0	Unique	1	0.02
10499	G10499T	G3412C	orf1ab	missense	MODERATE	0	1	1	0.41	0	Unique	1	0.02
10507	C10507T	N3414N	orf1ab	synonymous	LOW	0	1	1	0.41	0.29	Unique	1	0.02
10510	AGATTATGACTGTGTCTCTTTTT10510A	D3416fs	orf1ab	frameshift	HIGH	0	1	1	0.41	#N/A	Unique	1	0.02
10543	C10543T	H3426H	orf1ab	synonymous	LOW	0	1	1	0.41	0.08	Unique	1	0.02
10550	G10550T	E3429*	orf1ab	stop_gained	HIGH	0	1	1	0.41	#N/A	Unique	1	0.02
10568	C10568A	H3435N	orf1ab	missense	MODERATE	0	1	1	0.41	0	Unique	1	0.02
10575	G10575T	G3437V	orf1ab	missense	MODERATE	0	1	1	0.41	0	Unique	1	0.02
10576	C10576T	G3437G	orf1ab	synonymous	LOW	0	1	1	0.41	0.02	Unique	1	0.02
10583	T10583A	L3440I	orf1ab	missense	MODERATE	0	1	1	0.41	0	Unique	1	0.02
10595	T10595C	F3444L	orf1ab	missense	MODERATE	0	1	1	0.41	0	Unique	1	0.02
10609	T10609C	F3448F	orf1ab	synonymous	LOW	0	1	1	0.41	0	Unique	1	0.02
10610	G10610T	V3449F	orf1ab	missense	MODERATE	0	1	1	0.41	0.03	Unique	1	0.02
10619	C10619A	Q3452K	orf1ab	missense	MODERATE	0	1	1	0.41	0	Unique	1	0.02
10626	C10626A	A3454E	orf1ab	missense	MODERATE	0	1	1	0.41	0	Unique	1	0.02
10628	C10628A	Q3455K	orf1ab	missense	MODERATE	0	1	1	0.41	#N/A	Unique	1	0.02
10637	G10637T	G3458C	orf1ab	missense	MODERATE	0	1	1	0.41	0	Unique	1	0.02
10664	G10664GT	L3468fs	orf1ab	frameshift	HIGH	0	1	1	0.41	#N/A	Unique	1	0.02
10682	G10682T	A3473S	orf1ab	missense	MODERATE	0	1	1	0.41	0	Unique	1	0.02
10696	T10696A	N3477K	orf1ab	missense	MODERATE	0	1	1	0.41	0	Unique	1	0.02
10698	G10698T	G3478V	orf1ab	missense	MODERATE	0	1	1	0.41	#N/A	Unique	1	0.02
10707	G10707A	W3481*	orf1ab	stop_gained	HIGH	0	1	1	0.41	#N/A	Unique	1	0.02
10714	C10714T	L3483L	orf1ab	synonymous	LOW	0	1	1	0.41	0.04	Unique	1	0.02
10718	C10718A	R3485R	orf1ab	synonymous	LOW	0	1	1	0.41	0	Unique	1	0.02
10726	C10726T	T3487T	orf1ab	synonymous	LOW	0	1	1	0.41	0.03	Unique	1	0.02
10738	T10738C	N3491N	orf1ab	synonymous	LOW	0	1	1	0.41	0.02	Unique	1	0.02
10754	G10754C	A3497P	orf1ab	missense	MODERATE	0	1	1	0.41	#N/A	Unique	1	0.02
10755	C10755T	A3497V	orf1ab	missense	MODERATE	0	1	1	0.41	0.06	Unique	1	0.02
10756	T10756C	A3497A	orf1ab	synonymous	LOW	0	1	1	0.41	0	Unique	1	0.02
10776	C10776A	P3504H	orf1ab	missense	MODERATE	0	1	1	0.41	0.01	Unique	1	0.02
10788	A10788G	D3508G	orf1ab	missense	MODERATE	0	1	1	0.41	0	Unique	1	0.02
10802	C10802A	L3513I	orf1ab	missense	MODERATE	0	1	1	0.41	0	Unique	1	0.02
10825	T10825C	T3520T	orf1ab	synonymous	LOW	0	1	1	0.41	0	Unique	1	0.02
10834	C10834T	A3523A	orf1ab	synonymous	LOW	0	1	1	0.41	0.11	Unique	1	0.02
10835	G10835T	V3524F	orf1ab	missense	MODERATE	0	1	1	0.41	0.01	Unique	1	0.02
10840	A10840T	L3525F	orf1ab	missense	MODERATE	0	1	1	0.41	#N/A	Unique	1	0.02
10887	G10887T	G3541V	orf1ab	missense	MODERATE	0	1	1	0.41	0	Unique	1	0.02
10897	A10897T	I3544I	orf1ab	synonymous	LOW	0	1	1	0.41	0	Unique	1	0.02
10922	G10922T	E3553*	orf1ab	stop_gained	HIGH	0	1	1	0.41	#N/A	Unique	1	0.02
10928	A10928C	T3555P	orf1ab	missense	MODERATE	0	1	1	0.41	#N/A	Unique	1	0.02
10965	C10965T	T3567I	orf1ab	missense	MODERATE	0	1	1	0.41	0.01	Unique	1	0.02
10973	A10973G	S3570G	orf1ab	missense	MODERATE	0	1	1	0.41	0.01	Unique	1	0.02
10993	C10993A	I3576I	orf1ab	synonymous	LOW	0	1	1	0.41	0	Unique	1	0.02
11006	C11006A	H3581N	orf1ab	missense	MODERATE	0	1	1	0.41	0	Unique	1	0.02
11010	G11010T	W3582L	orf1ab	missense	MODERATE	0	1	1	0.41	0	Unique	1	0.02
11015	T11015C	L3584L	orf1ab	synonymous	LOW	0	1	1	0.41	0.01	Unique	1	0.02
11020	C11020A	L3585L	orf1ab	synonymous	LOW	0	1	1	0.41	0	Unique	1	0.02
11033	T11033C	S3590P	orf1ab	missense	MODERATE	0	1	1	0.41	0	Unique	1	0.02
11048	G11048T	V3595F	orf1ab	missense	MODERATE	0	1	1	0.41	0	Unique	1	0.02
11071	G11071T	L3602F	orf1ab	missense	MODERATE	0	1	1	0.41	0.03	Unique	1	0.02
11071	G11071GTTC	F3604dup	orf1ab	disruptive_inframe_insertion	MODERATE	0	1	1	0.41	0	Unique	1	0.02
11075	T11075TTTC	F3604_F3605insL	orf1ab	conservative_inframe_insertion	MODERATE	0	1	1	0.41	0	Unique	1	0.02
11113	G11113A	M3616I	orf1ab	missense	MODERATE	0	1	1	0.41	0	Unique	1	0.02
11114	G11114T	G3617C	orf1ab	missense	MODERATE	0	1	1	0.41	0.01	Unique	1	0.02
11123	G11123A	A3620T	orf1ab	missense	MODERATE	0	1	1	0.41	0	Unique	1	0.02
11130	C11130A	S3622Y	orf1ab	missense	MODERATE	0	1	1	0.41	0	Unique	1	0.02
11132	G11132A	A3623T	orf1ab	missense	MODERATE	0	1	1	0.41	0	Unique	1	0.02
11139	C11139T	A3625V	orf1ab	missense	MODERATE	0	1	1	0.41	0.02	Unique	1	0.02
11144	A11144C	M3627L	orf1ab	missense	MODERATE	0	1	1	0.41	0	Unique	1	0.02
11151	T11151A	V3629D	orf1ab	missense	MODERATE	0	1	1	0.41	0	Unique	1	0.02
11152	C11152A	V3629V	orf1ab	synonymous	LOW	0	1	1	0.41	0	Unique	1	0.02
11166	C11166A	A3634E	orf1ab	missense	MODERATE	0	1	1	0.41	0	Unique	1	0.02
11173	C11173A	L3636L	orf1ab	synonymous	LOW	0	1	1	0.41	0	Unique	1	0.02
11186	T11186C	L3641L	orf1ab	synonymous	LOW	0	1	1	0.41	0	Unique	1	0.02
11187	T11187C	L3641S	orf1ab	missense	MODERATE	0	1	1	0.41	0	Unique	1	0.02
11193	C11193A	S3643Y	orf1ab	missense	MODERATE	0	1	1	0.41	#N/A	Unique	1	0.02
11204	G11204T	V3647L	orf1ab	missense	MODERATE	0	1	1	0.41	0	Unique	1	0.02
11222	G11222A	V3653I	orf1ab	missense	MODERATE	0	1	1	0.41	0.01	Unique	1	0.02
11224	C11224A	V3653V	orf1ab	synonymous	LOW	0	1	1	0.41	0	Unique	1	0.02
11232	C11232A	P3656H	orf1ab	missense	MODERATE	0	1	1	0.41	#N/A	Unique	1	0.02
11243	G11243C	V3660L	orf1ab	missense	MODERATE	0	1	1	0.41	#N/A	Unique	1	0.02
11259	C11259A	T3665K	orf1ab	missense	MODERATE	0	1	1	0.41	0	Unique	1	0.02
11275	T11275C	V3670V	orf1ab	synonymous	LOW	0	1	1	0.41	0	Unique	1	0.02
11292	GTT11292G	F3677fs	orf1ab	frameshift	HIGH	0	1	1	0.41	0	Unique	1	0.02
11299	G11299T	K3678N	orf1ab	missense	MODERATE	0	1	1	0.41	0.01	Unique	1	0.02
11306	G11306T	D3681Y	orf1ab	missense	MODERATE	0	1	1	0.41	0	Unique	1	0.02
11316	T11316G	M3684R	orf1ab	missense	MODERATE	0	1	1	0.41	#N/A	Unique	1	0.02
11327	G11327A	A3688T	orf1ab	missense	MODERATE	0	1	1	0.41	0	Unique	1	0.02
11335	G11335T	V3690V	orf1ab	synonymous	LOW	0	1	1	0.41	0.12	Unique	1	0.02
11358	G11358A	R3698K	orf1ab	missense	MODERATE	0	1	1	0.41	0.01	Unique	1	0.02
11418	T11418A	V3718D	orf1ab	missense	MODERATE	0	1	1	0.41	#N/A	Unique	1	0.02
11435	G11435T	G3724C	orf1ab	missense	MODERATE	0	1	1	0.41	0	Unique	1	0.02
11437	T11437A	G3724G	orf1ab	synonymous	LOW	0	1	1	0.41	#N/A	Unique	1	0.02
11471	C11471T	L3736F	orf1ab	missense	MODERATE	0	1	1	0.41	0.09	Unique	1	0.02
11552	G11552T	V3763F	orf1ab	missense	MODERATE	0	1	1	0.41	0.01	Unique	1	0.02
11557	G11557T	E3764D	orf1ab	missense	MODERATE	0	1	1	0.41	0.1	Unique	1	0.02
11595	AGT11595A	C3778fs	orf1ab	frameshift	HIGH	0	1	1	0.41	0	Unique	1	0.02
11620	C11620A	F3785L	orf1ab	missense	MODERATE	0	1	1	0.41	0	Unique	1	0.02
11628	A11628AT	C3790fs	orf1ab	frameshift	HIGH	0	1	1	0.41	#N/A	Unique	1	0.02
11637	C11637A	T3791N	orf1ab	missense	MODERATE	0	1	1	0.41	0	Unique	1	0.02
11648	G11648T	G3795C	orf1ab	missense	MODERATE	0	1	1	0.41	#N/A	Unique	1	0.02
11651	C11651A	L3796I	orf1ab	missense	MODERATE	0	1	1	0.41	0	Unique	1	0.02
11684	A11684T	T3807S	orf1ab	missense	MODERATE	0	1	1	0.41	0	Unique	1	0.02
11690	G11690A	G3809S	orf1ab	missense	MODERATE	0	1	1	0.41	0	Unique	1	0.02
11758	C11758T	P3831P	orf1ab	synonymous	LOW	0	1	1	0.41	0.23	Unique	1	0.02
11761	G11761T	K3832N	orf1ab	missense	MODERATE	0	1	1	0.41	0.04	Unique	1	0.02
11782	A11782T	K3839N	orf1ab	missense	MODERATE	0	1	1	0.41	0	Unique	1	0.02
11788	C11788T	N3841N	orf1ab	synonymous	LOW	0	1	1	0.41	0.01	Unique	1	0.02
11789	A11789G	I3842V	orf1ab	missense	MODERATE	0	1	1	0.41	0	Unique	1	0.02
11812	C11812A	G3849G	orf1ab	synonymous	LOW	0	1	1	0.41	0.03	Unique	1	0.02
11872	AG11872A	V3870fs	orf1ab	frameshift	HIGH	0	1	1	0.41	0	Unique	1	0.02
11890	T11890C	V3875V	orf1ab	synonymous	LOW	0	1	1	0.41	0.01	Unique	1	0.02
11895	A11895G	Q3877R	orf1ab	missense	MODERATE	0	1	1	0.41	0	Unique	1	0.02
11902	C11902G	L3879L	orf1ab	synonymous	LOW	0	1	1	0.41	0	Unique	1	0.02
11916	C11916T	S3884L	orf1ab	missense	MODERATE	0	1	1	0.41	0.26	Unique	1	0.02
11937	G11937T	C3891F	orf1ab	missense	MODERATE	0	1	1	0.41	0	Unique	1	0.02
11952	A11952T	N3896I	orf1ab	missense	MODERATE	0	1	1	0.41	#N/A	Unique	1	0.02
11962	C11962T	L3899L	orf1ab	synonymous	LOW	0	1	1	0.41	0.1	Unique	1	0.02
11981	G11981T	E3906*	orf1ab	stop_gained	HIGH	0	1	1	0.41	#N/A	Unique	1	0.02
11998	G11998A	M3911I	orf1ab	missense	MODERATE	0	1	1	0.41	0	Unique	1	0.02
12005	C12005G	L3914V	orf1ab	missense	MODERATE	0	1	1	0.41	0	Unique	1	0.02
12008	C12008T	L3915F	orf1ab	missense	MODERATE	0	1	1	0.41	0.12	Unique	1	0.02
12020	C12020T	L3919F	orf1ab	missense	MODERATE	0	1	1	0.41	0.04	Unique	1	0.02
12033	G12033A	G3923D	orf1ab	missense	MODERATE	0	1	1	0.41	0	Unique	1	0.02
12038	G12038A	V3925I	orf1ab	missense	MODERATE	0	1	1	0.41	0.01	Unique	1	0.02
12044	A12044AG	I3927fs	orf1ab	frameshift	HIGH	0	1	1	0.41	#N/A	Unique	1	0.02
12075	A12075G	N3937S	orf1ab	missense	MODERATE	0	1	1	0.41	0.03	Unique	1	0.02
12081	C12081A	A3939E	orf1ab	missense	MODERATE	0	1	1	0.41	0	Unique	1	0.02
12092	G12092T	A3943S	orf1ab	missense	MODERATE	0	1	1	0.41	0	Unique	1	0.02
12115	C12115A	S3950S	orf1ab	synonymous	LOW	0	1	1	0.41	0	Unique	1	0.02
12116	C12116A	L3951I	orf1ab	missense	MODERATE	0	1	1	0.41	0	Unique	1	0.02
12128	G12128T	A3955S	orf1ab	missense	MODERATE	0	1	1	0.41	0	Unique	1	0.02
12131	G12131T	A3956S	orf1ab	missense	MODERATE	0	1	1	0.41	0	Unique	1	0.02
12132	C12132T	A3956V	orf1ab	missense	MODERATE	0	1	1	0.41	0.02	Unique	1	0.02
12135	T12135G	F3957C	orf1ab	missense	MODERATE	0	1	1	0.41	0	Unique	1	0.02
12139	TAC12139T	T3959fs	orf1ab	frameshift	HIGH	0	1	1	0.41	0	Unique	1	0.02
12140	A12140T	T3959S	orf1ab	missense	MODERATE	0	1	1	0.41	0	Unique	1	0.02
12141	C12141A	T3959N	orf1ab	missense	MODERATE	0	1	1	0.41	0.03	Unique	1	0.02
12158	G12158T	E3965*	orf1ab	stop_gained	HIGH	0	1	1	0.41	#N/A	Unique	1	0.02
12176	G12176T	G3971C	orf1ab	missense	MODERATE	0	1	1	0.41	0	Unique	1	0.02
12179	G12179T	D3972Y	orf1ab	missense	MODERATE	0	1	1	0.41	0	Unique	1	0.02
12205	G12205T	L3980F	orf1ab	missense	MODERATE	0	1	1	0.41	0	Unique	1	0.02
12216	T12216C	L3984S	orf1ab	missense	MODERATE	0	1	1	0.41	#N/A	Unique	1	0.02
12220	T12220C	N3985N	orf1ab	synonymous	LOW	0	1	1	0.41	0	Unique	1	0.02
12239	G12239T	D3992Y	orf1ab	missense	MODERATE	0	1	1	0.41	0	Unique	1	0.02
12245	G12245T	D3994Y	orf1ab	missense	MODERATE	0	1	1	0.41	#N/A	Unique	1	0.02
12248	G12248T	A3995S	orf1ab	missense	MODERATE	0	1	1	0.41	0	Unique	1	0.02
12279	C12279A	A4005D	orf1ab	missense	MODERATE	0	1	1	0.41	0	Unique	1	0.02
12296	C12296A	Q4011K	orf1ab	missense	MODERATE	0	1	1	0.41	0	Unique	1	0.02
12330	G12330T	R4022M	orf1ab	missense	MODERATE	0	1	1	0.41	0	Unique	1	0.02
12340	T12340A	V4025V	orf1ab	synonymous	LOW	0	1	1	0.41	0	Unique	1	0.02
12343	T12343A	T4026T	orf1ab	synonymous	LOW	0	1	1	0.41	0	Unique	1	0.02
12361	G12361T	M4032I	orf1ab	missense	MODERATE	0	1	1	0.41	0	Unique	1	0.02
12377	AG12377A	R4038fs	orf1ab	frameshift	HIGH	0	1	1	0.41	#N/A	Unique	1	0.02
12386	G12386T	D4041Y	orf1ab	missense	MODERATE	0	1	1	0.41	#N/A	Unique	1	0.02
12392	G12392T	D4043Y	orf1ab	missense	MODERATE	0	1	1	0.41	0	Unique	1	0.02
12398	CTCAACAACATTA12398C	I4048_N4051del	orf1ab	disruptive_inframe_deletion	MODERATE	0	1	1	0.41	#N/A	Unique	1	0.02
12400	C12400A	L4045L	orf1ab	synonymous	LOW	0	1	1	0.41	0.01	Unique	1	0.02
12412	C12412A	I4049I	orf1ab	synonymous	LOW	0	1	1	0.41	0	Unique	1	0.02
12416	A12416G	N4051D	orf1ab	missense	MODERATE	0	1	1	0.41	0	Unique	1	0.02
12434	G12434T	V4057F	orf1ab	missense	MODERATE	0	1	1	0.41	#N/A	Unique	1	0.02
12463	A12463G	T4066T	orf1ab	synonymous	LOW	0	1	1	0.41	0	Unique	1	0.02
12469	C12469A	A4068A	orf1ab	synonymous	LOW	0	1	1	0.41	0.01	Unique	1	0.02
12484	C12484A	V4073V	orf1ab	synonymous	LOW	0	1	1	0.41	0	Unique	1	0.02
12513	C12513T	T4083M	orf1ab	missense	MODERATE	0	1	1	0.41	0.27	Unique	1	0.02
12534	C12534T	T4090I	orf1ab	missense	MODERATE	0	1	1	0.41	0.19	Unique	1	0.02
12544	A12544G	S4093S	orf1ab	synonymous	LOW	0	1	1	0.41	0.01	Unique	1	0.02
12559	C12559A	I4098I	orf1ab	synonymous	LOW	0	1	1	0.41	0	Unique	1	0.02
12577	A12577G	A4104A	orf1ab	synonymous	LOW	0	1	1	0.41	0	Unique	1	0.02
12583	T12583C	S4106S	orf1ab	synonymous	LOW	0	1	1	0.41	0	Unique	1	0.02
12609	G12609A	S4115N	orf1ab	missense	MODERATE	0	1	1	0.41	0	Unique	1	0.02
12621	C12621T	S4119L	orf1ab	missense	MODERATE	0	1	1	0.41	0.02	Unique	1	0.02
12631	A12631C	L4122F	orf1ab	missense	MODERATE	0	1	1	0.41	0	Unique	1	0.02
12637	G12637A	W4124*	orf1ab	stop_gained	HIGH	0	1	1	0.41	0	Unique	1	0.02
12670	T12670C	S4135S	orf1ab	synonymous	LOW	0	1	1	0.41	0	Unique	1	0.02
12692	G12692T	E4143*	orf1ab	stop_gained	HIGH	0	1	1	0.41	#N/A	Unique	1	0.02
12714	G12714T	R4150L	orf1ab	missense	MODERATE	0	1	1	0.41	0	Unique	1	0.02
12718	G12718T	Q4151H	orf1ab	missense	MODERATE	0	1	1	0.41	0.29	Unique	1	0.02
12732	C12732A	A4156D	orf1ab	missense	MODERATE	0	1	1	0.41	#N/A	Unique	1	0.02
12733	C12733T	A4156A	orf1ab	synonymous	LOW	0	1	1	0.41	0.05	Unique	1	0.02
12734	G12734T	G4157C	orf1ab	missense	MODERATE	0	1	1	0.41	0	Unique	1	0.02
12749	G12749T	A4162S	orf1ab	missense	MODERATE	0	1	1	0.41	0	Unique	1	0.02
12754	C12754T	C4163C	orf1ab	synonymous	LOW	0	1	1	0.41	0.06	Unique	1	0.02
12802	GT12802G	F4180fs	orf1ab	frameshift	HIGH	0	1	1	0.41	#N/A	Unique	1	0.02
12817	G12817A	L4184L	orf1ab	synonymous	LOW	0	1	1	0.41	0	Unique	1	0.02
12820	A12820G	L4185L	orf1ab	synonymous	LOW	0	1	1	0.41	0.08	Unique	1	0.02
12853	C12853A	F4196L	orf1ab	missense	MODERATE	0	1	1	0.41	#N/A	Unique	1	0.02
12873	G12873A	G4203D	orf1ab	missense	MODERATE	0	1	1	0.41	#N/A	Unique	1	0.02
12883	T12883C	Y4206Y	orf1ab	synonymous	LOW	0	1	1	0.41	0.01	Unique	1	0.02
12887	G12887T	E4208*	orf1ab	stop_gained	HIGH	0	1	1	0.41	#N/A	Unique	1	0.02
12900	C12900A	P4212H	orf1ab	missense	MODERATE	0	1	1	0.41	0	Unique	1	0.02
12902	TG12902T	C4213fs	orf1ab	frameshift	HIGH	0	1	1	0.41	#N/A	Unique	1	0.02
12924	C12924T	P4220L	orf1ab	missense	MODERATE	0	1	1	0.41	0.07	Unique	1	0.02
13004	G13004C	A4247P	orf1ab	missense	MODERATE	0	1	1	0.41	0	Unique	1	0.02
13006	TG13006T	A4248fs	orf1ab	frameshift	HIGH	0	1	1	0.41	#N/A	Unique	1	0.02
13016	C13016T	R4251C	orf1ab	missense	MODERATE	0	1	1	0.41	0	Unique	1	0.02
13029	G13029T	G4255V	orf1ab	missense	MODERATE	0	1	1	0.41	0	Unique	1	0.02
13051	C13051A	A4262A	orf1ab	synonymous	LOW	0	1	1	0.41	0	Unique	1	0.02
13068	C13068A	S4268Y	orf1ab	missense	MODERATE	0	1	1	0.41	#N/A	Unique	1	0.02
13130	C13130T	Q4289*	orf1ab	stop_gained	HIGH	0	1	1	0.41	#N/A	Unique	1	0.02
13164	C13164A	T4300K	orf1ab	missense	MODERATE	0	1	1	0.41	#N/A	Unique	1	0.02
13183	G13183T	Q4306H	orf1ab	missense	MODERATE	0	1	1	0.41	0.01	Unique	1	0.02
13232	G13232C	G4323R	orf1ab	missense	MODERATE	0	1	1	0.41	#N/A	Unique	1	0.02
13240	G13240T	S4325S	orf1ab	synonymous	LOW	0	1	1	0.41	0.01	Unique	1	0.02
13247	C13247A	L4328M	orf1ab	missense	MODERATE	0	1	1	0.41	0	Unique	1	0.02
13255	C13255T	C4330C	orf1ab	synonymous	LOW	0	1	1	0.41	0.04	Unique	1	0.02
13261	C13261A	C4332*	orf1ab	stop_gained	HIGH	0	1	1	0.41	#N/A	Unique	1	0.02
13280	C13280A	P4339T	orf1ab	missense	MODERATE	0	1	1	0.41	0	Unique	1	0.02
13282	T13282C	P4339P	orf1ab	synonymous	LOW	0	1	1	0.41	0	Unique	1	0.02
13283	A13283T	K4340*	orf1ab	stop_gained	HIGH	0	1	1	0.41	0	Unique	1	0.02
13284	A13284T	K4340I	orf1ab	missense	MODERATE	0	1	1	0.41	0	Unique	1	0.02
13295	G13295T	D4344Y	orf1ab	missense	MODERATE	0	1	1	0.41	0	Unique	1	0.02
13372	C13372A	V4369V	orf1ab	synonymous	LOW	0	1	1	0.41	0	Unique	1	0.02
13379	G13379T	V4372F	orf1ab	missense	MODERATE	0	1	1	0.41	0	Unique	1	0.02
13380	T13380C	V4372A	orf1ab	missense	MODERATE	0	1	1	0.41	0	Unique	1	0.02
13391	T13391C	W4376R	orf1ab	missense	MODERATE	0	1	1	0.41	0	Unique	1	0.02
13403	G13403A	G4380S	orf1ab	missense	MODERATE	0	1	1	0.41	0.01	Unique	1	0.02
13405	C13405T	G4380G	orf1ab	synonymous	LOW	0	1	1	0.41	0.03	Unique	1	0.02
13410	G13410T	S4382I	orf1ab	missense	MODERATE	0	1	1	0.41	0	Unique	1	0.02
13416	A13416T	D4384V	orf1ab	missense	MODERATE	0	1	1	0.41	0	Unique	1	0.02
13418	C13418T	Q4385*	orf1ab	stop_gained	HIGH	0	1	1	0.41	#N/A	Unique	1	0.02
13432	CATG13432C	M4390del	orf1ab	conservative_inframe_deletion	MODERATE	0	1	1	0.41	#N/A	Unique	1	0.02
13435	G13435A	M4390I	orf1ab	missense	MODERATE	0	1	1	0.41	0.01	Unique	1	0.02
13436	C13436A	L4391I	orf1ab	missense	MODERATE	0	1	1	0.41	0	Unique	1	0.02
13439	C13439T	Q4392*	orf1ab	stop_gained	HIGH	0	1	1	0.41	0	Unique	1	0.02
13445	G13445T	A4394S	orf1ab	missense	MODERATE	0	1	1	0.41	0	Unique	1	0.02
13450	T13450C	D4395D	orf1ab	synonymous	LOW	0	1	1	0.41	0	Unique	1	0.02
13455	A13455C	Q4397P	orf1ab	missense	MODERATE	0	1	1	0.41	0	Unique	1	0.02
13458	C13458A	S4398*	orf1ab	stop_gained	HIGH	0	1	1	0.41	0	Unique	1	0.02
13459	G13459GT	L4400fs	orf1ab	frameshift	HIGH	0	1	1	0.41	0	Unique	1	0.02
13476	C13476A	C4404*	orf1ab	stop_gained	HIGH	0	1	1	0.41	#N/A	Unique	1	0.02
13489	G13489T	A4409S	orf1ab	missense	MODERATE	0	1	1	0.41	0	Unique	1	0.02
13491	C13491A	A4409A	orf1ab	synonymous	LOW	0	1	1	0.41	0	Unique	1	0.02
13499	C13499T	T4412I	orf1ab	missense	MODERATE	0	1	1	0.41	0.01	Unique	1	0.02
13504	T13504C	C4414R	orf1ab	missense	MODERATE	0	1	1	0.41	0	Unique	1	0.02
13563	A13563G	K4433K	orf1ab	synonymous	LOW	0	1	1	0.41	0.01	Unique	1	0.02
13571	G13571T	G4436V	orf1ab	missense	MODERATE	0	1	1	0.41	0.02	Unique	1	0.02
13606	T13606C	F4448L	orf1ab	missense	MODERATE	0	1	1	0.41	0	Unique	1	0.02
13619	A13619G	D4452G	orf1ab	missense	MODERATE	0	1	1	0.41	0	Unique	1	0.02
13627	G13627T	D4455Y	orf1ab	missense	MODERATE	0	1	1	0.41	0.01	Unique	1	0.02
13648	T13648C	F4462L	orf1ab	missense	MODERATE	0	1	1	0.41	0	Unique	1	0.02
13711	A13711G	K4483E	orf1ab	missense	MODERATE	0	1	1	0.41	0.02	Unique	1	0.02
13712	A13712G	K4483R	orf1ab	missense	MODERATE	0	1	1	0.41	0.19	Unique	1	0.02
13724	C13724T	A4487V	orf1ab	missense	MODERATE	0	1	1	0.41	0.03	Unique	1	0.02
13725	TG13725T	V4488fs	orf1ab	frameshift	HIGH	0	1	1	0.41	#N/A	Unique	1	0.02
13731	T13731C	A4489A	orf1ab	synonymous	LOW	0	1	1	0.41	0	Unique	1	0.02
13736	A13736T	H4491L	orf1ab	missense	MODERATE	0	1	1	0.41	0	Unique	1	0.02
13760	A13760G	D4499G	orf1ab	missense	MODERATE	0	1	1	0.41	0	Unique	1	0.02
13763	G13763T	G4500V	orf1ab	missense	MODERATE	0	1	1	0.41	0.01	Unique	1	0.02
13776	A13776G	P4504P	orf1ab	synonymous	LOW	0	1	1	0.41	0	Unique	1	0.02
13835	G13835A	R4524K	orf1ab	missense	MODERATE	0	1	1	0.41	0	Unique	1	0.02
13849	G13849T	G4529C	orf1ab	missense	MODERATE	0	1	1	0.41	0	Unique	1	0.02
13850	G13850A	G4529D	orf1ab	missense	MODERATE	0	1	1	0.41	0	Unique	1	0.02
13853	A13853AT	C4531fs	orf1ab	frameshift	HIGH	0	1	1	0.41	#N/A	Unique	1	0.02
13858	G13858T	D4532Y	orf1ab	missense	MODERATE	0	1	1	0.41	0.06	Unique	1	0.02
13861	A13861G	T4533A	orf1ab	missense	MODERATE	0	1	1	0.41	0	Unique	1	0.02
13898	A13898G	D4545G	orf1ab	missense	MODERATE	0	1	1	0.41	0.01	Unique	1	0.02
13903	G13903A	D4547N	orf1ab	missense	MODERATE	0	1	1	0.41	0.02	Unique	1	0.02
13921	G13921T	D4553Y	orf1ab	missense	MODERATE	0	1	1	0.41	0.01	Unique	1	0.02
13923	C13923T	D4553D	orf1ab	synonymous	LOW	0	1	1	0.41	0.03	Unique	1	0.02
13938	AG13938A	E4559fs	orf1ab	frameshift	HIGH	0	1	1	0.41	0	Unique	1	0.02
13958	G13958T	R4565L	orf1ab	missense	MODERATE	0	1	1	0.41	0.01	Unique	1	0.02
13968	C13968A	A4568A	orf1ab	synonymous	LOW	0	1	1	0.41	0	Unique	1	0.02
13978	G13978T	E4572*	orf1ab	stop_gained	HIGH	0	1	1	0.41	#N/A	Unique	1	0.02
13991	A13991G	Q4576R	orf1ab	missense	MODERATE	0	1	1	0.41	0	Unique	1	0.02
13991	AAG13991A	Q4576fs	orf1ab	frameshift	HIGH	0	1	1	0.41	#N/A	Unique	1	0.02
14029	C14029T	R4589*	orf1ab	stop_gained	HIGH	0	1	1	0.41	#N/A	Unique	1	0.02
14051	TACTG14051T	L4597fs	orf1ab	frameshift	HIGH	0	1	1	0.41	#N/A	Unique	1	0.02
14080	G14080T	G4606C	orf1ab	missense	MODERATE	0	1	1	0.41	#N/A	Unique	1	0.02
14101	G14101T	D4613Y	orf1ab	missense	MODERATE	0	1	1	0.41	#N/A	Unique	1	0.02
14106	C14106A	F4614L	orf1ab	missense	MODERATE	0	1	1	0.41	0	Unique	1	0.02
14107	A14107G	I4615V	orf1ab	missense	MODERATE	0	1	1	0.41	0	Unique	1	0.02
14110	C14110CA	T4617fs	orf1ab	frameshift	HIGH	0	1	1	0.41	0	Unique	1	0.02
14171	T14171C	I4636T	orf1ab	missense	MODERATE	0	1	1	0.41	0.01	Unique	1	0.02
14181	G14181T	L4639F	orf1ab	missense	MODERATE	0	1	1	0.41	0	Unique	1	0.02
[truncated: 1,451 more rows]
