# Supplementary material for: SARS-CoV-2 Mutations and COVID-19 Clinical Outcome: Mutation Global Frequency Dynamics and Structural Modulation Hold the Key
Source: Front Cell Infect Microbiol. 2022 Mar 21;12:868414. doi: 10.3389/fcimb.2022.868414 (PMC8978958; doi:10.3389/fcimb.2022.868414)
Supplement: Supplementary Table 3 — Results of Root mean square deviation (RMSD) during simulation analysis with respect to the timescale of 200ns. [file Table_3.xlsx]

## Sheet: RMSD_wildtype
Supplementary Table 3 : Results of Root mean square deviation (RMSD) during simulation analysis with respect to the timescale of 200ns.
Time(ns)	RMSD(nm)
0	0.000495
0.01	0.104428
0.02	0.138705
0.03	0.156227
0.04	0.171252
0.05	0.180401
0.06	0.200249
0.07	0.203025
0.08	0.198969
0.09	0.209201
0.1	0.202964
0.11	0.210739
0.12	0.210103
0.13	0.199756
0.14	0.195706
0.15	0.194673
0.16	0.200969
0.17	0.203282
0.18	0.203503
0.19	0.212125
0.2	0.205024
0.21	0.20559
0.22	0.211663
0.23	0.216957
0.24	0.220681
0.25	0.227258
0.26	0.22766
0.27	0.23132
0.28	0.227586
0.29	0.251408
0.3	0.249708
0.31	0.255295
0.32	0.257547
0.33	0.246722
0.34	0.262398
0.35	0.266582
0.36	0.270788
0.37	0.27484
0.38	0.280293
0.39	0.28198
0.4	0.302683
0.41	0.302145
0.42	0.298641
0.43	0.291732
0.44	0.311604
0.45	0.300478
0.46	0.297361
0.47	0.2762
0.48	0.28698
0.49	0.282101
0.5	0.280555
0.51	0.276868
0.52	0.269362
0.53	0.288118
0.54	0.301843
0.55	0.306079
0.56	0.288136
0.57	0.286605
0.58	0.301433
0.59	0.30628
0.6	0.308243
0.61	0.312518
0.62	0.299473
0.63	0.304894
0.64	0.283612
0.65	0.288434
0.66	0.293735
0.67	0.287181
0.68	0.294014
0.69	0.301761
0.7	0.298956
0.71	0.304565
0.72	0.283471
0.73	0.276782
0.74	0.282189
0.75	0.28781
0.76	0.294358
0.77	0.297159
0.78	0.300353
0.79	0.300736
0.8	0.299099
0.81	0.304082
0.82	0.300295
0.83	0.300996
0.84	0.320038
0.85	0.316905
0.86	0.308419
0.87	0.314696
0.88	0.295901
0.89	0.300393
0.9	0.310611
0.91	0.305612
0.92	0.31107
0.93	0.326202
0.94	0.313758
0.95	0.316722
0.96	0.302138
0.97	0.298419
0.98	0.299175
0.99	0.307463
1	0.307567
1.01	0.303244
1.02	0.298801
1.03	0.300735
1.04	0.309041
1.05	0.315521
1.06	0.301142
1.07	0.301092
1.08	0.293655
1.09	0.291099
1.1	0.304714
1.11	0.312009
1.12	0.314122
1.13	0.314607
1.14	0.328446
1.15	0.326164
1.16	0.301678
1.17	0.320518
1.18	0.318486
1.19	0.320247
1.2	0.315227
1.21	0.332558
1.22	0.340763
1.23	0.351624
1.24	0.369428
1.25	0.374758
1.26	0.355301
1.27	0.352698
1.28	0.342069
1.29	0.326047
1.3	0.329713
1.31	0.331658
1.32	0.334777
1.33	0.327649
1.34	0.331267
1.35	0.315267
1.36	0.311797
1.37	0.329794
1.38	0.320209
1.39	0.316338
1.4	0.323627
1.41	0.313179
1.42	0.333197
1.43	0.330349
1.44	0.327469
1.45	0.317182
1.46	0.309714
1.47	0.323191
1.48	0.327649
1.49	0.331456
1.5	0.32439
1.51	0.324672
1.52	0.323032
1.53	0.333282
1.54	0.338178
1.55	0.350386
1.56	0.345908
1.57	0.333148
1.58	0.329689
1.59	0.325701
1.6	0.343758
1.61	0.345321
1.62	0.33657
1.63	0.332274
1.64	0.33029
1.65	0.345735
1.66	0.353178
1.67	0.351845
1.68	0.355587
1.69	0.356306
1.7	0.36407
1.71	0.34329
1.72	0.335944
1.73	0.353976
1.74	0.3582
1.75	0.365936
1.76	0.347722
1.77	0.339272
1.78	0.330219
1.79	0.328417
1.8	0.330156
1.81	0.330972
1.82	0.329598
1.83	0.331682
1.84	0.334747
1.85	0.332752
1.86	0.348447
1.87	0.357998
1.88	0.370748
1.89	0.356404
1.9	0.36032
1.91	0.354417
1.92	0.340761
1.93	0.352046
1.94	0.335542
1.95	0.341963
1.96	0.355159
1.97	0.357919
1.98	0.338891
1.99	0.353902
2	0.359436
2.01	0.363026
2.02	0.355052
2.03	0.341436
2.04	0.345165
2.05	0.342787
2.06	0.336945
2.07	0.343785
2.08	0.34379
2.09	0.359033
2.1	0.359374
2.11	0.352784
2.12	0.356173
2.13	0.349101
2.14	0.339687
2.15	0.335666
2.16	0.346264
2.17	0.361297
2.18	0.356264
2.19	0.364254
2.2	0.349337
2.21	0.360778
2.22	0.357391
2.23	0.341627
2.24	0.350631
2.25	0.344527
2.26	0.347207
2.27	0.355242
2.28	0.349862
2.29	0.340092
2.3	0.339724
2.31	0.334666
2.32	0.338869
2.33	0.346366
2.34	0.341089
2.35	0.356268
2.36	0.35187
2.37	0.361057
2.38	0.364278
2.39	0.371175
2.4	0.365517
2.41	0.361147
2.42	0.361831
2.43	0.3595
2.44	0.378584
2.45	0.392343
2.46	0.382664
2.47	0.368164
2.48	0.369527
2.49	0.374814
2.5	0.370513
2.51	0.373494
2.52	0.371558
2.53	0.377764
2.54	0.37516
2.55	0.369103
2.56	0.362704
2.57	0.360108
2.58	0.357002
2.59	0.35873
2.6	0.368748
2.61	0.376081
2.62	0.379552
2.63	0.371099
2.64	0.361378
2.65	0.364841
2.66	0.36947
2.67	0.369812
2.68	0.366413
2.69	0.375045
2.7	0.382437
2.71	0.384013
2.72	0.372188
2.73	0.388232
2.74	0.389699
2.75	0.393904
2.76	0.397969
2.77	0.385229
2.78	0.391892
2.79	0.403264
2.8	0.414425
2.81	0.403919
2.82	0.394309
2.83	0.378407
2.84	0.380094
2.85	0.374937
2.86	0.348418
2.87	0.347001
2.88	0.34207
2.89	0.341893
2.9	0.341003
2.91	0.35499
2.92	0.375576
2.93	0.36309
2.94	0.357439
2.95	0.365636
2.96	0.35225
2.97	0.345316
2.98	0.349504
2.99	0.344122
3	0.347382
3.01	0.357498
3.02	0.363581
3.03	0.349731
3.04	0.363822
3.05	0.361037
3.06	0.35152
3.07	0.3499
3.08	0.334079
3.09	0.325624
3.1	0.336026
3.11	0.334271
3.12	0.334914
3.13	0.320372
3.14	0.330291
3.15	0.333496
3.16	0.338098
3.17	0.333543
3.18	0.332556
3.19	0.33628
3.2	0.328113
3.21	0.329889
3.22	0.323613
3.23	0.331664
3.24	0.337766
3.25	0.331489
3.26	0.349344
3.27	0.34338
3.28	0.352838
3.29	0.35271
3.3	0.369767
3.31	0.362929
3.32	0.370968
3.33	0.353305
3.34	0.345608
3.35	0.34557
3.36	0.345064
3.37	0.343672
3.38	0.342944
3.39	0.35296
3.4	0.33187
3.41	0.337985
3.42	0.34139
3.43	0.340916
3.44	0.336326
3.45	0.33759
3.46	0.322327
3.47	0.320933
3.48	0.320452
3.49	0.306781
3.5	0.303972
3.51	0.309688
3.52	0.316676
3.53	0.329729
3.54	0.322346
3.55	0.32043
3.56	0.323363
3.57	0.33086
3.58	0.344132
3.59	0.348996
3.6	0.341873
3.61	0.337682
3.62	0.324325
3.63	0.318776
3.64	0.315045
3.65	0.330001
3.66	0.330643
3.67	0.321869
3.68	0.337812
3.69	0.337155
3.7	0.34333
3.71	0.345328
3.72	0.343262
3.73	0.35905
3.74	0.377253
3.75	0.376824
3.76	0.378038
3.77	0.377919
3.78	0.37665
3.79	0.38542
3.8	0.37427
3.81	0.369412
3.82	0.374908
3.83	0.365468
3.84	0.381969
3.85	0.372353
3.86	0.36448
3.87	0.378342
3.88	0.370039
3.89	0.361125
3.9	0.348038
3.91	0.33705
3.92	0.349699
3.93	0.343135
3.94	0.342779
3.95	0.356954
3.96	0.343046
3.97	0.358389
3.98	0.350204
3.99	0.346814
4	0.352246
4.01	0.362655
4.02	0.363419
4.03	0.362698
4.04	0.368895
4.05	0.372193
4.06	0.358108
4.07	0.364256
4.08	0.365772
4.09	0.362163
4.1	0.367688
4.11	0.364784
4.12	0.371737
4.13	0.364458
4.14	0.374598
4.15	0.376826
4.16	0.373996
4.17	0.377715
4.18	0.377947
4.19	0.383473
4.2	0.375051
4.21	0.373574
4.22	0.372312
4.23	0.374756
4.24	0.377371
4.25	0.369559
4.26	0.376029
4.27	0.369973
4.28	0.363452
4.29	0.369858
4.3	0.38171
4.31	0.380178
4.32	0.384471
4.33	0.385735
4.34	0.382184
4.35	0.383327
4.36	0.377878
4.37	0.370109
4.38	0.366102
4.39	0.373533
4.4	0.371664
4.41	0.379075
4.42	0.395835
4.43	0.401177
4.44	0.393952
4.45	0.401444
4.46	0.394908
4.47	0.403264
4.48	0.405696
4.49	0.391779
4.5	0.394399
4.51	0.389425
4.52	0.38201
4.53	0.388624
4.54	0.393505
4.55	0.398248
4.56	0.391801
4.57	0.383394
4.58	0.383535
4.59	0.391931
4.6	0.381984
4.61	0.393428
4.62	0.39358
4.63	0.384385
4.64	0.392692
4.65	0.397402
4.66	0.399571
4.67	0.386986
4.68	0.390946
4.69	0.380209
4.7	0.386207
4.71	0.372203
4.72	0.382675
4.73	0.374353
4.74	0.375222
4.75	0.364929
4.76	0.380856
4.77	0.380425
4.78	0.401203
4.79	0.40198
4.8	0.39986
4.81	0.403924
4.82	0.405135
4.83	0.415255
4.84	0.413845
4.85	0.424306
4.86	0.415419
4.87	0.418465
4.88	0.41942
4.89	0.410088
4.9	0.405412
4.91	0.404846
4.92	0.404267
4.93	0.40047
4.94	0.404627
4.95	0.387073
4.96	0.393446
4.97	0.400631
4.98	0.387203
4.99	0.399401
5	0.392479
5.01	0.400711
5.02	0.402342
5.03	0.400967
5.04	0.40061
5.05	0.394713
5.06	0.393131
5.07	0.389153
5.08	0.394278
5.09	0.395293
5.1	0.388996
5.11	0.390471
5.12	0.402491
5.13	0.403037
5.14	0.387683
5.15	0.386632
5.16	0.390408
5.17	0.388402
5.18	0.38451
5.19	0.392778
5.2	0.40525
5.21	0.397949
5.22	0.405114
5.23	0.398932
5.24	0.39612
5.25	0.389559
5.26	0.3962
5.27	0.395667
5.28	0.384778
5.29	0.396164
5.3	0.39112
5.31	0.392336
5.32	0.380464
5.33	0.379198
5.34	0.388872
5.35	0.398448
5.36	0.396051
5.37	0.40891
5.38	0.415341
5.39	0.40676
5.4	0.40114
5.41	0.418637
5.42	0.415303
5.43	0.422742
5.44	0.414205
5.45	0.403405
5.46	0.434672
5.47	0.427641
5.48	0.417961
5.49	0.414749
5.5	0.431144
5.51	0.418337
5.52	0.419224
5.53	0.415857
5.54	0.419317
5.55	0.424812
5.56	0.424397
5.57	0.416188
5.58	0.422592
5.59	0.420595
5.6	0.416753
5.61	0.405166
5.62	0.416768
5.63	0.444341
5.64	0.434459
5.65	0.445888
5.66	0.429768
5.67	0.416419
5.68	0.414008
5.69	0.411045
5.7	0.398284
5.71	0.395751
5.72	0.392633
5.73	0.402768
5.74	0.409266
5.75	0.399973
5.76	0.402921
5.77	0.402104
5.78	0.419965
5.79	0.429339
5.8	0.41766
5.81	0.414756
5.82	0.431718
5.83	0.4378
5.84	0.438489
5.85	0.446516
5.86	0.439116
5.87	0.428434
5.88	0.442135
5.89	0.443292
5.9	0.448775
5.91	0.451116
5.92	0.434822
5.93	0.429418
5.94	0.430817
5.95	0.446673
5.96	0.450295
5.97	0.46349
5.98	0.446269
5.99	0.433384
6	0.445437
6.01	0.445401
6.02	0.430042
6.03	0.416057
6.04	0.417819
6.05	0.414262
6.06	0.414045
6.07	0.423918
6.08	0.425086
6.09	0.423252
6.1	0.408809
6.11	0.411506
6.12	0.423258
6.13	0.426616
6.14	0.41708
6.15	0.418078
6.16	0.427923
6.17	0.417318
6.18	0.412894
6.19	0.428316
6.2	0.402004
6.21	0.418481
6.22	0.417055
6.23	0.425727
6.24	0.445658
6.25	0.4368
6.26	0.448947
6.27	0.451702
6.28	0.443141
6.29	0.445571
6.3	0.448661
6.31	0.444845
6.32	0.451892
6.33	0.459983
6.34	0.460057
6.35	0.476183
6.36	0.464132
6.37	0.458587
6.38	0.467289
6.39	0.472131
6.4	0.473248
6.41	0.470936
6.42	0.483812
6.43	0.485028
6.44	0.462187
6.45	0.470977
6.46	0.470752
6.47	0.480072
6.48	0.485062
6.49	0.488895
6.5	0.478344
6.51	0.477145
6.52	0.487464
6.53	0.473196
6.54	0.49544
6.55	0.47589
6.56	0.486938
6.57	0.487189
6.58	0.482658
6.59	0.475608
6.6	0.478167
6.61	0.477298
6.62	0.469229
6.63	0.478099
6.64	0.474407
6.65	0.479328
6.66	0.484838
6.67	0.495
6.68	0.496962
6.69	0.497636
6.7	0.500516
6.71	0.503951
6.72	0.49919
6.73	0.511894
6.74	0.524313
6.75	0.510993
6.76	0.510197
6.77	0.498023
6.78	0.527117
6.79	0.522622
6.8	0.513697
6.81	0.527575
6.82	0.514945
6.83	0.513593
6.84	0.500016
6.85	0.502729
6.86	0.502771
6.87	0.501658
6.88	0.504223
6.89	0.497712
6.9	0.509729
6.91	0.49178
6.92	0.489943
6.93	0.487501
6.94	0.504587
6.95	0.47292
6.96	0.473182
6.97	0.483011
6.98	0.486966
6.99	0.485644
7	0.493628
7.01	0.4996
7.02	0.499021
7.03	0.503093
7.04	0.507375
7.05	0.508686
7.06	0.516779
7.07	0.515552
7.08	0.52028
7.09	0.512975
7.1	0.516612
7.11	0.513719
7.12	0.521569
7.13	0.525849
7.14	0.534793
7.15	0.539882
7.16	0.548731
7.17	0.538023
7.18	0.551263
7.19	0.560536
7.2	0.550917
7.21	0.560017
7.22	0.551958
7.23	0.562656
7.24	0.557963
7.25	0.557668
7.26	0.574504
7.27	0.558612
7.28	0.531756
7.29	0.532247
7.3	0.53569
7.31	0.513386
7.32	0.514467
7.33	0.524804
7.34	0.536634
7.35	0.52937
7.36	0.524718
7.37	0.53134
7.38	0.544224
7.39	0.555144
7.4	0.573584
7.41	0.584515
7.42	0.573352
7.43	0.575188
7.44	0.579367
7.45	0.572296
7.46	0.58168
7.47	0.575485
7.48	0.576395
7.49	0.562645
7.5	0.570827
7.51	0.563462
7.52	0.574822
7.53	0.584288
7.54	0.598398
7.55	0.576575
7.56	0.588853
7.57	0.593828
7.58	0.584786
7.59	0.582596
7.6	0.591704
7.61	0.58396
7.62	0.571737
7.63	0.588275
7.64	0.573533
7.65	0.564712
7.66	0.575475
7.67	0.591504
7.68	0.619625
7.69	0.585458
7.7	0.605881
7.71	0.610946
7.72	0.599942
7.73	0.59982
7.74	0.588379
7.75	0.580897
7.76	0.571399
7.77	0.576514
7.78	0.572457
7.79	0.584227
7.8	0.5705
7.81	0.564076
7.82	0.587582
7.83	0.573387
7.84	0.578925
7.85	0.576774
7.86	0.570891
7.87	0.589129
7.88	0.569831
7.89	0.567039
7.9	0.571259
7.91	0.577492
7.92	0.585237
7.93	0.590733
7.94	0.58609
7.95	0.595122
7.96	0.599657
7.97	0.587212
7.98	0.587631
7.99	0.568481
8	0.569646
8.01	0.563328
8.02	0.556004
8.03	0.558838
8.04	0.579448
8.05	0.583639
8.06	0.580505
8.07	0.557274
8.08	0.545014
8.09	0.556143
8.1	0.557063
8.11	0.544706
8.12	0.556593
8.13	0.56603
8.14	0.552259
8.15	0.547775
8.16	0.562005
8.17	0.553642
8.18	0.55871
8.19	0.551857
8.2	0.566125
8.21	0.567738
8.22	0.562341
8.23	0.569145
8.24	0.543636
8.25	0.544709
8.26	0.545985
8.27	0.560938
8.28	0.556569
8.29	0.578695
8.3	0.553329
8.31	0.541674
8.32	0.546503
8.33	0.538491
8.34	0.563432
8.35	0.544952
8.36	0.551815
8.37	0.555434
8.38	0.551281
8.39	0.549696
8.4	0.551226
8.41	0.540135
8.42	0.541968
8.43	0.548848
8.44	0.551458
8.45	0.570783
8.46	0.575734
8.47	0.576677
8.48	0.572639
8.49	0.585607
8.5	0.589612
8.51	0.592954
8.52	0.576582
8.53	0.574348
8.54	0.58126
8.55	0.576834
8.56	0.582004
8.57	0.56605
8.58	0.562457
8.59	0.561232
8.6	0.581981
8.61	0.572113
8.62	0.553909
8.63	0.563571
8.64	0.563299
8.65	0.588129
8.66	0.56145
8.67	0.57001
8.68	0.562403
8.69	0.564538
8.7	0.576516
8.71	0.577776
8.72	0.586128
8.73	0.578063
8.74	0.56101
8.75	0.55717
8.76	0.566304
8.77	0.573205
8.78	0.576668
8.79	0.555676
8.8	0.561859
8.81	0.56918
8.82	0.568441
8.83	0.571692
8.84	0.588121
8.85	0.601853
8.86	0.63922
8.87	0.625375
8.88	0.635348
8.89	0.636694
8.9	0.633362
8.91	0.62941
8.92	0.647965
8.93	0.628703
8.94	0.626459
8.95	0.640456
8.96	0.640352
8.97	0.628757
8.98	0.651826
8.99	0.641623
9	0.643114
9.01	0.637988
9.02	0.63448
9.03	0.608309
9.04	0.603731
9.05	0.594995
9.06	0.589142
9.07	0.602935
9.08	0.583303
9.09	0.57851
9.1	0.580785
9.11	0.58927
9.12	0.574938
9.13	0.589603
9.14	0.602518
9.15	0.609715
9.16	0.609701
9.17	0.602294
9.18	0.590116
9.19	0.59854
9.2	0.587497
9.21	0.585213
9.22	0.60152
9.23	0.621289
9.24	0.618181
9.25	0.623918
9.26	0.622539
9.27	0.615109
9.28	0.599991
9.29	0.617367
9.3	0.603778
9.31	0.59218
9.32	0.605344
9.33	0.606781
9.34	0.608118
9.35	0.621016
9.36	0.635262
9.37	0.633007
9.38	0.643365
9.39	0.622239
9.4	0.623367
9.41	0.62555
9.42	0.630145
9.43	0.651884
9.44	0.629027
9.45	0.630042
9.46	0.644595
9.47	0.656341
9.48	0.643697
9.49	0.637716
9.5	0.621283
9.51	0.622919
9.52	0.628172
9.53	0.620867
9.54	0.610132
9.55	0.626164
9.56	0.62709
9.57	0.625105
9.58	0.624095
9.59	0.605974
9.6	0.61462
9.61	0.597453
9.62	0.609526
9.63	0.592345
9.64	0.589825
9.65	0.597383
9.66	0.598975
9.67	0.613338
9.68	0.606982
9.69	0.597433
9.7	0.611697
9.71	0.628534
9.72	0.630417
9.73	0.608617
9.74	0.610141
9.75	0.618405
9.76	0.614099
9.77	0.606684
9.78	0.594544
9.79	0.600541
9.8	0.605426
9.81	0.609221
9.82	0.593245
9.83	0.596786
9.84	0.602653
9.85	0.586958
9.86	0.594742
9.87	0.600778
9.88	0.611646
9.89	0.59826
9.9	0.584606
9.91	0.585473
9.92	0.594008
9.93	0.601453
9.94	0.593723
9.95	0.584184
9.96	0.605891
9.97	0.611092
9.98	0.609029
9.99	0.600101
10	0.595424
10.01	0.590221
10.02	0.602436
10.03	0.591654
10.04	0.581461
10.05	0.576969
10.06	0.580421
10.07	0.604506
10.08	0.59822
10.09	0.5805
10.1	0.580377
10.11	0.593698
10.12	0.58104
10.13	0.601003
10.14	0.603063
10.15	0.585715
10.16	0.591369
10.17	0.613369
10.18	0.613442
10.19	0.625526
10.2	0.611958
10.21	0.600845
10.22	0.597646
10.23	0.613641
10.24	0.628861
10.25	0.621985
10.26	0.593196
10.27	0.604938
10.28	0.604736
10.29	0.603444
10.3	0.617554
10.31	0.62285
10.32	0.597591
10.33	0.57175
10.34	0.579233
10.35	0.587048
10.36	0.580955
10.37	0.575901
10.38	0.578809
10.39	0.584912
10.4	0.587242
10.41	0.587988
10.42	0.588019
10.43	0.587206
10.44	0.562469
10.45	0.57229
10.46	0.578828
10.47	0.569049
10.48	0.581701
10.49	0.570367
10.5	0.597363
10.51	0.594703
10.52	0.586677
10.53	0.593704
10.54	0.590121
10.55	0.593746
10.56	0.598114
10.57	0.603658
10.58	0.628428
10.59	0.620387
10.6	0.607896
10.61	0.610567
10.62	0.608126
10.63	0.610117
10.64	0.618298
10.65	0.628839
10.66	0.625996
10.67	0.627976
10.68	0.616825
10.69	0.612558
10.7	0.620285
10.71	0.607806
10.72	0.620134
10.73	0.622857
10.74	0.626145
10.75	0.614393
10.76	0.62564
10.77	0.618537
10.78	0.621041
10.79	0.625265
10.8	0.626193
10.81	0.613814
10.82	0.617065
10.83	0.608349
10.84	0.608679
10.85	0.600477
10.86	0.608069
10.87	0.603432
10.88	0.58851
10.89	0.579517
10.9	0.586519
10.91	0.581631
10.92	0.586374
10.93	0.589245
10.94	0.588363
10.95	0.60203
10.96	0.602777
10.97	0.605676
10.98	0.609597
10.99	0.599766
11	0.590352
11.01	0.607492
11.02	0.614556
11.03	0.598024
11.04	0.611757
11.05	0.614157
11.06	0.626677
11.07	0.611839
11.08	0.610667
11.09	0.596524
11.1	0.609702
11.11	0.599838
11.12	0.609513
11.13	0.611355
11.14	0.615511
11.15	0.627466
11.16	0.623124
11.17	0.624477
11.18	0.619307
11.19	0.615694
11.2	0.617864
11.21	0.610814
11.22	0.615929
11.23	0.609896
11.24	0.610801
11.25	0.610338
11.26	0.626166
11.27	0.614298
11.28	0.618796
11.29	0.633128
11.3	0.613966
11.31	0.610747
11.32	0.620345
11.33	0.60753
11.34	0.596286
11.35	0.602143
11.36	0.608563
11.37	0.600765
11.38	0.598991
11.39	0.597375
11.4	0.620572
11.41	0.610129
11.42	0.617992
11.43	0.610985
11.44	0.583252
11.45	0.595534
11.46	0.591934
11.47	0.584873
11.48	0.574599
11.49	0.58387
11.5	0.57101
11.51	0.565583
11.52	0.575373
11.53	0.596257
11.54	0.577151
11.55	0.589066
11.56	0.577393
11.57	0.57554
11.58	0.580695
11.59	0.581688
11.6	0.575473
11.61	0.579741
11.62	0.567487
11.63	0.551053
11.64	0.564503
11.65	0.578726
11.66	0.577984
11.67	0.586501
11.68	0.591697
11.69	0.602712
11.7	0.600216
11.71	0.593434
11.72	0.580862
11.73	0.580641
11.74	0.582804
11.75	0.586471
11.76	0.580309
11.77	0.580104
11.78	0.574041
11.79	0.576706
11.8	0.583563
11.81	0.577117
11.82	0.58435
11.83	0.601326
11.84	0.616578
11.85	0.602652
11.86	0.600123
11.87	0.615906
11.88	0.624135
11.89	0.61993
11.9	0.617781
11.91	0.615742
11.92	0.629217
11.93	0.617932
11.94	0.619407
11.95	0.610927
11.96	0.611694
11.97	0.615267
11.98	0.613113
11.99	0.609418
12	0.621407
12.01	0.616467
12.02	0.616232
12.03	0.627053
12.04	0.618871
12.05	0.601016
12.06	0.610205
12.07	0.608566
12.08	0.604136
12.09	0.629373
12.1	0.616259
12.11	0.625843
12.12	0.63325
12.13	0.623203
12.14	0.631561
12.15	0.632195
12.16	0.636807
12.17	0.644183
12.18	0.635072
12.19	0.640212
12.2	0.632724
12.21	0.62658
12.22	0.62672
12.23	0.640578
12.24	0.633566
12.25	0.636588
12.26	0.637874
12.27	0.62303
12.28	0.602075
12.29	0.608351
12.3	0.618824
12.31	0.607993
12.32	0.599719
12.33	0.610126
12.34	0.612319
12.35	0.615332
12.36	0.618977
12.37	0.60627
12.38	0.622188
12.39	0.619985
12.4	0.620641
12.41	0.640677
12.42	0.63173
12.43	0.632858
12.44	0.643286
12.45	0.616463
12.46	0.634425
12.47	0.640192
12.48	0.633058
12.49	0.640938
12.5	0.644338
12.51	0.652609
12.52	0.645594
12.53	0.625699
12.54	0.633073
12.55	0.648994
12.56	0.643651
12.57	0.648532
12.58	0.62691
12.59	0.635022
12.6	0.628138
12.61	0.616326
12.62	0.619195
12.63	0.607076
12.64	0.599625
12.65	0.598849
12.66	0.591351
12.67	0.589005
12.68	0.60156
12.69	0.606825
12.7	0.62359
12.71	0.628331
12.72	0.618432
12.73	0.621106
12.74	0.613814
12.75	0.614371
12.76	0.600851
12.77	0.593783
12.78	0.591985
12.79	0.596415
12.8	0.605831
12.81	0.6096
12.82	0.615007
12.83	0.615871
12.84	0.626581
12.85	0.622012
12.86	0.612504
12.87	0.61605
12.88	0.621876
12.89	0.634726
12.9	0.629872
12.91	0.610659
12.92	0.612305
12.93	0.613261
12.94	0.624794
12.95	0.637061
12.96	0.630476
12.97	0.628865
12.98	0.627028
12.99	0.63574
13	0.626397
13.01	0.625159
13.02	0.626997
13.03	0.647794
13.04	0.645035
13.05	0.64115
13.06	0.649548
13.07	0.655003
13.08	0.639057
13.09	0.662296
13.1	0.65574
13.11	0.663356
13.12	0.664242
13.13	0.648164
13.14	0.670179
13.15	0.67817
13.16	0.668822
13.17	0.667374
13.18	0.672843
13.19	0.681183
13.2	0.690073
13.21	0.677799
13.22	0.671788
13.23	0.67337
13.24	0.664206
13.25	0.652215
13.26	0.661724
13.27	0.675139
13.28	0.681351
13.29	0.670917
13.3	0.666303
13.31	0.672232
13.32	0.663767
13.33	0.654404
13.34	0.64641
13.35	0.651964
13.36	0.65277
13.37	0.661975
13.38	0.645665
13.39	0.628416
13.4	0.647128
13.41	0.645783
13.42	0.650577
13.43	0.649053
13.44	0.655474
13.45	0.677407
13.46	0.671577
13.47	0.669451
13.48	0.675144
13.49	0.691056
13.5	0.678445
13.51	0.672317
13.52	0.671236
13.53	0.682752
13.54	0.679729
13.55	0.687541
13.56	0.672364
13.57	0.678276
13.58	0.666528
13.59	0.669098
13.6	0.66259
13.61	0.659994
13.62	0.658121
13.63	0.661484
13.64	0.649837
13.65	0.669017
13.66	0.665084
13.67	0.65931
13.68	0.665776
13.69	0.678691
13.7	0.671858
13.71	0.684008
13.72	0.667395
13.73	0.650745
13.74	0.65715
13.75	0.663203
13.76	0.66551
13.77	0.684102
13.78	0.678043
13.79	0.668207
13.8	0.675082
13.81	0.680184
13.82	0.673646
13.83	0.668932
13.84	0.678659
13.85	0.67543
13.86	0.67903
13.87	0.681544
13.88	0.674889
13.89	0.677065
13.9	0.667858
13.91	0.677072
13.92	0.677171
13.93	0.693067
13.94	0.703583
13.95	0.699878
13.96	0.687658
13.97	0.686733
13.98	0.674569
13.99	0.679341
14	0.694059
14.01	0.681831
14.02	0.688856
14.03	0.691518
14.04	0.689076
14.05	0.667614
14.06	0.664988
14.07	0.676493
14.08	0.666941
14.09	0.639675
14.1	0.644884
14.11	0.64743
14.12	0.657766
14.13	0.670048
14.14	0.669594
14.15	0.674083
14.16	0.686683
14.17	0.670499
14.18	0.662201
14.19	0.659952
14.2	0.64217
14.21	0.656765
14.22	0.681339
14.23	0.677988
14.24	0.672186
14.25	0.668728
14.26	0.684433
14.27	0.67982
14.28	0.667979
14.29	0.678177
14.3	0.691139
14.31	0.701417
14.32	0.682305
14.33	0.684423
14.34	0.658914
14.35	0.661525
14.36	0.665399
14.37	0.6674
14.38	0.667126
14.39	0.659004
14.4	0.675424
14.41	0.666361
14.42	0.674083
14.43	0.658968
14.44	0.668815
14.45	0.673991
14.46	0.664134
14.47	0.665509
14.48	0.650243
14.49	0.668907
14.5	0.660672
14.51	0.676502
14.52	0.664777
14.53	0.67034
14.54	0.664503
14.55	0.665135
14.56	0.658477
14.57	0.676046
14.58	0.665093
14.59	0.679733
14.6	0.676405
14.61	0.668037
14.62	0.662543
14.63	0.651799
14.64	0.65503
14.65	0.66936
14.66	0.674562
14.67	0.675129
14.68	0.67646
14.69	0.670937
14.7	0.655436
14.71	0.652852
14.72	0.667846
14.73	0.677061
14.74	0.671405
14.75	0.666695
14.76	0.668583
14.77	0.677034
14.78	0.660741
14.79	0.674702
14.8	0.674952
14.81	0.680979
14.82	0.69261
14.83	0.68427
14.84	0.680026
14.85	0.67973
14.86	0.685899
14.87	0.693671
14.88	0.677552
14.89	0.682963
14.9	0.688252
14.91	0.698997
14.92	0.696678
14.93	0.68774
14.94	0.675274
14.95	0.678204
14.96	0.680803
14.97	0.693653
14.98	0.687478
14.99	0.6986
15	0.692527
15.01	0.691013
15.02	0.675565
15.03	0.686247
15.04	0.676837
15.05	0.665531
15.06	0.67534
15.07	0.678744
15.08	0.682294
15.09	0.689173
15.1	0.689891
15.11	0.691794
15.12	0.683137
15.13	0.68089
15.14	0.690823
15.15	0.682016
15.16	0.662551
15.17	0.665625
15.18	0.650739
15.19	0.645094
15.2	0.644314
15.21	0.622309
15.22	0.622615
15.23	0.637942
15.24	0.648952
15.25	0.654713
15.26	0.655526
15.27	0.64589
15.28	0.658583
15.29	0.660074
15.3	0.658143
15.31	0.668368
15.32	0.672403
15.33	0.663527
15.34	0.662904
15.35	0.659725
15.36	0.647408
15.37	0.660699
15.38	0.668414
15.39	0.656465
15.4	0.638481
15.41	0.634676
15.42	0.633686
15.43	0.627038
15.44	0.630769
15.45	0.633915
15.46	0.64244
15.47	0.642926
15.48	0.630221
15.49	0.637573
15.5	0.632177
15.51	0.626689
15.52	0.637778
15.53	0.633933
15.54	0.635858
15.55	0.62224
15.56	0.616846
15.57	0.606399
15.58	0.616499
15.59	0.612391
15.6	0.604734
15.61	0.607007
15.62	0.622487
15.63	0.626754
15.64	0.624585
15.65	0.628246
15.66	0.633653
15.67	0.634889
15.68	0.641721
15.69	0.634506
15.7	0.633905
15.71	0.63709
15.72	0.635581
15.73	0.611414
15.74	0.63136
15.75	0.635301
15.76	0.634185
15.77	0.624503
15.78	0.622167
15.79	0.632292
15.8	0.632082
15.81	0.63858
15.82	0.654747
15.83	0.660515
15.84	0.655206
15.85	0.659793
15.86	0.642865
15.87	0.658015
15.88	0.651339
15.89	0.652974
15.9	0.669315
15.91	0.657673
15.92	0.64993
15.93	0.638077
15.94	0.64568
15.95	0.652848
15.96	0.643612
15.97	0.648138
15.98	0.657718
15.99	0.65523
16	0.641874
16.01	0.648304
16.02	0.66376
16.03	0.661825
16.04	0.651465
16.05	0.645555
16.06	0.649055
16.07	0.647889
16.08	0.650603
16.09	0.650058
16.1	0.647174
16.11	0.66734
16.12	0.669978
16.13	0.659897
16.14	0.650433
16.15	0.66902
16.16	0.658485
16.17	0.671376
16.18	0.671875
16.19	0.676593
16.2	0.682779
16.21	0.698739
16.22	0.708919
16.23	0.694151
16.24	0.685983
16.25	0.68701
16.26	0.683124
16.27	0.67488
16.28	0.675029
16.29	0.680823
16.3	0.65865
16.31	0.668175
16.32	0.671861
16.33	0.66179
16.34	0.662916
16.35	0.656275
16.36	0.651065
16.37	0.642613
16.38	0.643759
16.39	0.633321
16.4	0.638589
16.41	0.623906
16.42	0.63759
16.43	0.618583
16.44	0.629902
16.45	0.610789
16.46	0.623834
16.47	0.621987
16.48	0.619548
16.49	0.616528
16.5	0.605488
16.51	0.609126
16.52	0.600641
16.53	0.588381
16.54	0.602241
16.55	0.616509
16.56	0.612177
16.57	0.627651
16.58	0.609693
16.59	0.605134
16.6	0.602163
16.61	0.599256
16.62	0.60634
16.63	0.603652
16.64	0.616772
16.65	0.602242
16.66	0.609193
16.67	0.601904
16.68	0.61226
16.69	0.611703
16.7	0.619946
16.71	0.61729
16.72	0.598521
16.73	0.589918
16.74	0.601525
16.75	0.610559
16.76	0.630631
16.77	0.627584
16.78	0.634862
16.79	0.635138
16.8	0.632988
16.81	0.620231
16.82	0.623297
16.83	0.619919
16.84	0.612719
16.85	0.6295
16.86	0.609797
16.87	0.624297
16.88	0.639188
16.89	0.644088
16.9	0.640142
16.91	0.64094
16.92	0.644091
16.93	0.660414
16.94	0.652014
16.95	0.660535
16.96	0.650142
16.97	0.655
16.98	0.641855
16.99	0.646295
17	0.650399
17.01	0.656726
17.02	0.662229
17.03	0.660778
17.04	0.674044
17.05	0.672603
17.06	0.669082
17.07	0.674842
17.08	0.671859
17.09	0.666647
17.1	0.673319
17.11	0.664377
17.12	0.684506
17.13	0.67899
17.14	0.665239
17.15	0.666987
17.16	0.666108
17.17	0.674625
17.18	0.66669
17.19	0.67332
17.2	0.682988
17.21	0.669725
17.22	0.679851
17.23	0.695262
17.24	0.705468
17.25	0.705422
17.26	0.693894
17.27	0.699615
17.28	0.690592
17.29	0.673893
17.3	0.671997
17.31	0.6674
17.32	0.675865
17.33	0.670706
17.34	0.658185
17.35	0.661066
17.36	0.666209
17.37	0.679526
17.38	0.660293
17.39	0.676522
17.4	0.666694
17.41	0.648505
17.42	0.632145
17.43	0.645539
17.44	0.640318
17.45	0.650866
17.46	0.664137
17.47	0.64199
17.48	0.64907
17.49	0.64517
17.5	0.648222
17.51	0.654716
17.52	0.650852
17.53	0.663865
17.54	0.663848
17.55	0.652678
17.56	0.672881
17.57	0.674426
17.58	0.669339
17.59	0.666981
17.6	0.663561
17.61	0.670201
17.62	0.668409
17.63	0.674572
17.64	0.666426
17.65	0.67553
17.66	0.689783
17.67	0.677223
17.68	0.685521
17.69	0.672133
17.7	0.666847
17.71	0.664513
17.72	0.665037
17.73	0.651621
17.74	0.66446
17.75	0.651809
17.76	0.646271
17.77	0.659331
17.78	0.662961
17.79	0.668701
17.8	0.661852
17.81	0.661733
17.82	0.632883
17.83	0.645058
17.84	0.645758
17.85	0.655503
17.86	0.671794
17.87	0.658034
17.88	0.664215
17.89	0.67226
17.9	0.659448
17.91	0.661417
17.92	0.672259
17.93	0.661719
17.94	0.655038
17.95	0.670312
17.96	0.679893
17.97	0.676074
17.98	0.656508
17.99	0.661778
18	0.662085
18.01	0.659656
18.02	0.668234
18.03	0.678117
18.04	0.676097
18.05	0.683153
18.06	0.68404
18.07	0.685845
18.08	0.676861
18.09	0.673291
18.1	0.662335
18.11	0.6712
18.12	0.663189
18.13	0.650296
18.14	0.671816
18.15	0.659565
18.16	0.654952
18.17	0.658528
18.18	0.650828
18.19	0.65504
18.2	0.651607
18.21	0.652039
18.22	0.641354
18.23	0.639572
18.24	0.647598
18.25	0.652091
18.26	0.655521
18.27	0.662711
18.28	0.644371
18.29	0.642077
18.3	0.656328
18.31	0.648752
18.32	0.66508
18.33	0.668286
18.34	0.664335
18.35	0.66235
18.36	0.672111
18.37	0.68799
18.38	0.689188
18.39	0.689045
18.4	0.688736
18.41	0.68138
18.42	0.678574
18.43	0.671355
18.44	0.687247
18.45	0.682091
18.46	0.67799
18.47	0.695674
18.48	0.677751
18.49	0.680612
18.5	0.696967
18.51	0.688543
18.52	0.687892
18.53	0.685748
18.54	0.695891
18.55	0.694325
18.56	0.691656
18.57	0.683067
18.58	0.695737
18.59	0.685701
18.6	0.694126
18.61	0.698435
18.62	0.690944
18.63	0.693494
18.64	0.683644
18.65	0.684448
18.66	0.696348
18.67	0.702569
18.68	0.679129
18.69	0.683974
18.7	0.68137
18.71	0.692127
18.72	0.66552
18.73	0.662787
18.74	0.66301
18.75	0.653243
18.76	0.656312
18.77	0.655117
18.78	0.665493
18.79	0.667104
18.8	0.675554
18.81	0.688725
18.82	0.681508
18.83	0.671038
18.84	0.684309
18.85	0.682769
18.86	0.692833
18.87	0.689246
18.88	0.685407
18.89	0.682163
18.9	0.686395
18.91	0.679681
18.92	0.683755
18.93	0.68276
18.94	0.682073
18.95	0.672817
18.96	0.684624
18.97	0.665922
18.98	0.668783
18.99	0.659255
19	0.653655
19.01	0.655819
19.02	0.658361
19.03	0.656296
19.04	0.647324
19.05	0.651624
19.06	0.651031
19.07	0.66016
19.08	0.664676
19.09	0.66748
19.1	0.668063
19.11	0.682543
19.12	0.696572
19.13	0.690297
19.14	0.698775
19.15	0.690301
19.16	0.695911
19.17	0.691102
19.18	0.681801
19.19	0.693152
19.2	0.682737
19.21	0.685074
19.22	0.693981
19.23	0.697015
19.24	0.675931
19.25	0.685206
19.26	0.677095
19.27	0.690787
19.28	0.6893
19.29	0.700021
19.3	0.674262
19.31	0.68103
19.32	0.701217
19.33	0.703095
19.34	0.709334
19.35	0.705524
19.36	0.708587
19.37	0.693902
19.38	0.700502
19.39	0.694128
19.4	0.714049
19.41	0.726356
19.42	0.725442
19.43	0.725786
19.44	0.731938
19.45	0.72235
19.46	0.723731
19.47	0.7294
19.48	0.736506
19.49	0.741778
19.5	0.747057
19.51	0.740286
19.52	0.733176
19.53	0.738512
19.54	0.734636
19.55	0.732356
19.56	0.727067
19.57	0.738221
19.58	0.753649
19.59	0.734504
19.6	0.736721
19.61	0.743032
19.62	0.746594
19.63	0.734857
19.64	0.737859
19.65	0.731966
19.66	0.739085
19.67	0.754937
19.68	0.742656
19.69	0.754534
19.7	0.756087
19.71	0.738907
19.72	0.765958
19.73	0.753013
19.74	0.737696
19.75	0.757621
19.76	0.761759
19.77	0.762021
19.78	0.765342
19.79	0.756963
19.8	0.752677
19.81	0.767097
19.82	0.78116
19.83	0.77527
19.84	0.778503
19.85	0.763697
19.86	0.770201
19.87	0.756361
19.88	0.756705
19.89	0.739192
19.9	0.740893
19.91	0.755449
19.92	0.752094
19.93	0.753957
19.94	0.753335
19.95	0.752107
19.96	0.749206
19.97	0.750251
[truncated: 18,003 more rows]

## Sheet: RMSD_recovered
Time(ns)	RMSD(nm)
0	0.0004985
0.01	0.118749
0.02	0.13475
0.03	0.160527
0.04	0.177402
0.05	0.18513
0.06	0.194432
0.07	0.197862
0.08	0.203487
0.09	0.200846
0.1	0.208901
0.11	0.232793
0.12	0.233164
0.13	0.230361
0.14	0.248862
0.15	0.233045
0.16	0.225658
0.17	0.231573
0.18	0.242358
0.19	0.253422
0.2	0.256752
0.21	0.246756
0.22	0.256293
0.23	0.265653
0.24	0.279097
0.25	0.271592
0.26	0.283103
0.27	0.283797
0.28	0.281628
0.29	0.287198
0.3	0.283685
0.31	0.288343
0.32	0.290289
0.33	0.298594
0.34	0.300118
0.35	0.305351
0.36	0.298837
0.37	0.301146
0.38	0.303557
0.39	0.30157
0.4	0.299862
0.41	0.298827
0.42	0.303696
0.43	0.299759
0.44	0.295149
0.45	0.283581
0.46	0.280217
0.47	0.301397
0.48	0.294297
0.49	0.299188
0.5	0.30235
0.51	0.296851
0.52	0.313982
0.53	0.310289
0.54	0.32058
0.55	0.330865
0.56	0.324185
0.57	0.326663
0.58	0.337069
0.59	0.340128
0.6	0.344442
0.61	0.356432
0.62	0.35739
0.63	0.35297
0.64	0.345049
0.65	0.346635
0.66	0.341666
0.67	0.362009
0.68	0.355614
0.69	0.36043
0.7	0.355552
0.71	0.352788
0.72	0.346504
0.73	0.345428
0.74	0.339752
0.75	0.344196
0.76	0.359011
0.77	0.360343
0.78	0.360523
0.79	0.377453
0.8	0.375335
0.81	0.367078
0.82	0.359061
0.83	0.371866
0.84	0.369872
0.85	0.389344
0.86	0.373797
0.87	0.38473
0.88	0.38865
0.89	0.399713
0.9	0.399861
0.91	0.387435
0.92	0.387013
0.93	0.382999
0.94	0.393556
0.95	0.395092
0.96	0.386541
0.97	0.376208
0.98	0.372158
0.99	0.384406
1	0.386884
1.01	0.3925
1.02	0.397817
1.03	0.386449
1.04	0.404262
1.05	0.392975
1.06	0.389717
1.07	0.381129
1.08	0.375785
1.09	0.380136
1.1	0.379053
1.11	0.381259
1.12	0.376464
1.13	0.375227
1.14	0.380655
1.15	0.382165
1.16	0.361318
1.17	0.375869
1.18	0.365272
1.19	0.366611
1.2	0.372105
1.21	0.383779
1.22	0.380986
1.23	0.369596
1.24	0.375859
1.25	0.384408
1.26	0.37848
1.27	0.393578
1.28	0.390671
1.29	0.37843
1.3	0.38045
1.31	0.376831
1.32	0.37943
1.33	0.367431
1.34	0.350926
1.35	0.354159
1.36	0.361147
1.37	0.373169
1.38	0.380798
1.39	0.37339
1.4	0.381033
1.41	0.380112
1.42	0.374083
1.43	0.382908
1.44	0.372525
1.45	0.357356
1.46	0.36635
1.47	0.351753
1.48	0.364531
1.49	0.36302
1.5	0.371292
1.51	0.372797
1.52	0.356847
1.53	0.356247
1.54	0.354757
1.55	0.346433
1.56	0.357924
1.57	0.344846
1.58	0.330062
1.59	0.334404
1.6	0.341457
1.61	0.328492
1.62	0.330465
1.63	0.348168
1.64	0.341201
1.65	0.346601
1.66	0.342597
1.67	0.349591
1.68	0.354827
1.69	0.348938
1.7	0.356674
1.71	0.376999
1.72	0.355724
1.73	0.361906
1.74	0.345536
1.75	0.369634
1.76	0.37271
1.77	0.359538
1.78	0.354145
1.79	0.34472
1.8	0.343723
1.81	0.348207
1.82	0.34958
1.83	0.344052
1.84	0.340482
1.85	0.342026
1.86	0.34965
1.87	0.352498
1.88	0.35918
1.89	0.367752
1.9	0.361354
1.91	0.36533
1.92	0.370317
1.93	0.368551
1.94	0.376896
1.95	0.377853
1.96	0.380114
1.97	0.385189
1.98	0.372827
1.99	0.378063
2	0.388522
2.01	0.392185
2.02	0.3965
2.03	0.372409
2.04	0.364549
2.05	0.373551
2.06	0.381386
2.07	0.366171
2.08	0.374709
2.09	0.380808
2.1	0.381257
2.11	0.383166
2.12	0.377313
2.13	0.368204
2.14	0.375095
2.15	0.386935
2.16	0.39284
2.17	0.394694
2.18	0.393546
2.19	0.393012
2.2	0.3821
2.21	0.380605
2.22	0.379058
2.23	0.369286
2.24	0.383703
2.25	0.385063
2.26	0.376805
2.27	0.381643
2.28	0.408473
2.29	0.410865
2.3	0.400406
2.31	0.394147
2.32	0.398691
2.33	0.409083
2.34	0.396995
2.35	0.383846
2.36	0.382715
2.37	0.38807
2.38	0.402599
2.39	0.3934
2.4	0.390302
2.41	0.386568
2.42	0.387926
2.43	0.386624
2.44	0.393161
2.45	0.392256
2.46	0.392151
2.47	0.398334
2.48	0.39995
2.49	0.400949
2.5	0.396772
2.51	0.401058
2.52	0.396914
2.53	0.41235
2.54	0.422685
2.55	0.415133
2.56	0.403699
2.57	0.414336
2.58	0.419301
2.59	0.419153
2.6	0.432041
2.61	0.415836
2.62	0.432412
2.63	0.424646
2.64	0.438909
2.65	0.426304
2.66	0.413603
2.67	0.41338
2.68	0.408016
2.69	0.414779
2.7	0.429715
2.71	0.429937
2.72	0.43359
2.73	0.435208
2.74	0.432334
2.75	0.433049
2.76	0.449811
2.77	0.432687
2.78	0.42355
2.79	0.422912
2.8	0.427477
2.81	0.415989
2.82	0.438013
2.83	0.425296
2.84	0.40894
2.85	0.429201
2.86	0.446669
2.87	0.446041
2.88	0.434596
2.89	0.433993
2.9	0.420905
2.91	0.409714
2.92	0.410241
2.93	0.404485
2.94	0.422479
2.95	0.42662
2.96	0.445876
2.97	0.447933
2.98	0.464769
2.99	0.476549
3	0.471142
3.01	0.481447
3.02	0.489756
3.03	0.480051
3.04	0.478222
3.05	0.473822
3.06	0.44087
3.07	0.453697
3.08	0.454521
3.09	0.472836
3.1	0.476929
3.11	0.485982
3.12	0.507719
3.13	0.497519
3.14	0.485279
3.15	0.492499
3.16	0.47399
3.17	0.492971
3.18	0.478604
3.19	0.471286
3.2	0.482939
3.21	0.481567
3.22	0.487318
3.23	0.494466
3.24	0.505771
3.25	0.493078
3.26	0.497655
3.27	0.501404
3.28	0.498799
3.29	0.496292
3.3	0.489956
3.31	0.500516
3.32	0.503558
3.33	0.499518
3.34	0.482187
3.35	0.488889
3.36	0.478971
3.37	0.483531
3.38	0.473873
3.39	0.472446
3.4	0.477548
3.41	0.46663
3.42	0.464076
3.43	0.487012
3.44	0.49595
3.45	0.4882
3.46	0.493988
3.47	0.508307
3.48	0.495802
3.49	0.519282
3.5	0.524914
3.51	0.513934
3.52	0.519303
3.53	0.508264
3.54	0.511379
3.55	0.506365
3.56	0.517785
3.57	0.511644
3.58	0.522094
3.59	0.522579
3.6	0.528516
3.61	0.527516
3.62	0.518706
3.63	0.538919
3.64	0.542236
3.65	0.536506
3.66	0.5317
3.67	0.524251
3.68	0.527677
3.69	0.515299
3.7	0.505004
3.71	0.510881
3.72	0.511371
3.73	0.531236
3.74	0.529749
3.75	0.523155
3.76	0.528481
3.77	0.531463
3.78	0.525454
3.79	0.514311
3.8	0.528194
3.81	0.549283
3.82	0.552079
3.83	0.547229
3.84	0.525812
3.85	0.534305
3.86	0.522667
3.87	0.526746
3.88	0.513159
3.89	0.505182
3.9	0.505325
3.91	0.505766
3.92	0.516791
3.93	0.521995
3.94	0.510144
3.95	0.507543
3.96	0.508484
3.97	0.492062
3.98	0.503057
3.99	0.516115
4	0.504343
4.01	0.51649
4.02	0.50661
4.03	0.512535
4.04	0.508892
4.05	0.493674
4.06	0.508051
4.07	0.504233
4.08	0.499229
4.09	0.485718
4.1	0.471948
4.11	0.504913
4.12	0.502214
4.13	0.531575
4.14	0.519049
4.15	0.518919
4.16	0.510869
4.17	0.51241
4.18	0.514438
4.19	0.54228
4.2	0.537342
4.21	0.526405
4.22	0.540725
4.23	0.550341
4.24	0.53085
4.25	0.540126
4.26	0.542959
4.27	0.556531
4.28	0.566922
4.29	0.556599
4.3	0.554943
4.31	0.547439
4.32	0.543071
4.33	0.546182
4.34	0.53973
4.35	0.554049
4.36	0.539631
4.37	0.541535
4.38	0.553329
4.39	0.546592
4.4	0.541244
4.41	0.556897
4.42	0.544111
4.43	0.548547
4.44	0.535598
4.45	0.528786
4.46	0.522039
4.47	0.522071
4.48	0.525465
4.49	0.538527
4.5	0.53781
4.51	0.543031
4.52	0.553956
4.53	0.566687
4.54	0.559299
4.55	0.55511
4.56	0.548345
4.57	0.545975
4.58	0.564974
4.59	0.565289
4.6	0.582803
4.61	0.600423
4.62	0.575728
4.63	0.588329
4.64	0.588023
4.65	0.589431
4.66	0.58387
4.67	0.589063
4.68	0.580709
4.69	0.57021
4.7	0.569489
4.71	0.584353
4.72	0.587764
4.73	0.575134
4.74	0.575132
4.75	0.573117
4.76	0.560832
4.77	0.566411
4.78	0.56547
4.79	0.570366
4.8	0.589789
4.81	0.578974
4.82	0.577895
4.83	0.570407
4.84	0.573221
4.85	0.57178
4.86	0.583073
4.87	0.588861
4.88	0.579452
4.89	0.572494
4.9	0.56955
4.91	0.549497
4.92	0.555098
4.93	0.565137
4.94	0.57555
4.95	0.554197
4.96	0.581593
4.97	0.57443
4.98	0.583667
4.99	0.591393
5	0.577108
5.01	0.578483
5.02	0.574651
5.03	0.572681
5.04	0.565924
5.05	0.573983
5.06	0.572883
5.07	0.572854
5.08	0.558282
5.09	0.55468
5.1	0.547544
5.11	0.561988
5.12	0.565106
5.13	0.544684
5.14	0.546044
5.15	0.555318
5.16	0.563182
5.17	0.557264
5.18	0.569082
5.19	0.563866
5.2	0.570674
5.21	0.570774
5.22	0.566463
5.23	0.563182
5.24	0.572359
5.25	0.567704
5.26	0.565249
5.27	0.556026
5.28	0.54513
5.29	0.525543
5.3	0.53174
5.31	0.517597
5.32	0.515702
5.33	0.533392
5.34	0.52165
5.35	0.527113
5.36	0.535687
5.37	0.532233
5.38	0.530244
5.39	0.547287
5.4	0.565153
5.41	0.546499
5.42	0.577225
5.43	0.565554
5.44	0.55598
5.45	0.548668
5.46	0.547288
5.47	0.539027
5.48	0.552763
5.49	0.55078
5.5	0.563118
5.51	0.563186
5.52	0.572104
5.53	0.587117
5.54	0.554439
5.55	0.567514
5.56	0.566818
5.57	0.567033
5.58	0.563818
5.59	0.553598
5.6	0.545416
5.61	0.548633
5.62	0.534677
5.63	0.546705
5.64	0.551356
5.65	0.549721
5.66	0.572368
5.67	0.555771
5.68	0.531774
5.69	0.52926
5.7	0.532023
5.71	0.51553
5.72	0.518437
5.73	0.526168
5.74	0.536375
5.75	0.524121
5.76	0.523728
5.77	0.534953
5.78	0.545498
5.79	0.542291
5.8	0.544198
5.81	0.545492
5.82	0.553621
5.83	0.556777
5.84	0.568959
5.85	0.582624
5.86	0.57055
5.87	0.545332
5.88	0.548419
5.89	0.553879
5.9	0.558418
5.91	0.54645
5.92	0.545176
5.93	0.553302
5.94	0.546989
5.95	0.535338
5.96	0.555369
5.97	0.542869
5.98	0.542389
5.99	0.513412
6	0.542014
6.01	0.55357
6.02	0.546686
6.03	0.543841
6.04	0.544568
6.05	0.55828
6.06	0.559035
6.07	0.561637
6.08	0.563049
6.09	0.540896
6.1	0.559762
6.11	0.558055
6.12	0.547807
6.13	0.55285
6.14	0.549063
6.15	0.550435
6.16	0.542782
6.17	0.548117
6.18	0.534218
6.19	0.533655
6.2	0.544953
6.21	0.551103
6.22	0.560064
6.23	0.561481
6.24	0.563763
6.25	0.555181
6.26	0.57078
6.27	0.564481
6.28	0.560154
6.29	0.562221
6.3	0.536748
6.31	0.536444
6.32	0.541168
6.33	0.554087
6.34	0.56862
6.35	0.578492
6.36	0.578132
6.37	0.563211
6.38	0.566157
6.39	0.566175
6.4	0.563295
6.41	0.568845
6.42	0.575769
6.43	0.566145
6.44	0.561302
6.45	0.566614
6.46	0.554789
6.47	0.570783
6.48	0.598382
6.49	0.605433
6.5	0.591676
6.51	0.589539
6.52	0.596007
6.53	0.595534
6.54	0.598873
6.55	0.594786
6.56	0.579335
6.57	0.594462
6.58	0.605447
6.59	0.60482
6.6	0.602172
6.61	0.601716
6.62	0.605834
6.63	0.62435
6.64	0.611679
6.65	0.620559
6.66	0.636071
6.67	0.628468
6.68	0.632369
6.69	0.632748
6.7	0.615202
6.71	0.604377
6.72	0.619409
6.73	0.624454
6.74	0.636863
6.75	0.637507
6.76	0.624347
6.77	0.619222
6.78	0.626814
6.79	0.629314
6.8	0.616086
6.81	0.612921
6.82	0.630051
6.83	0.627435
6.84	0.615433
6.85	0.620174
6.86	0.63117
6.87	0.634265
6.88	0.636256
6.89	0.655378
6.9	0.645511
6.91	0.648232
6.92	0.64445
6.93	0.633413
6.94	0.634197
6.95	0.62684
6.96	0.632597
6.97	0.622683
6.98	0.633656
6.99	0.633965
7	0.649744
7.01	0.666823
7.02	0.651467
7.03	0.640131
7.04	0.639172
7.05	0.64312
7.06	0.630143
7.07	0.626649
7.08	0.634096
7.09	0.639324
7.1	0.64813
7.11	0.648408
7.12	0.639445
7.13	0.632426
7.14	0.635634
7.15	0.635942
7.16	0.652848
7.17	0.655168
7.18	0.632919
7.19	0.635829
7.2	0.648066
7.21	0.646123
7.22	0.628525
7.23	0.624645
7.24	0.619556
7.25	0.611901
7.26	0.609084
7.27	0.612624
7.28	0.616396
7.29	0.602683
7.3	0.588228
7.31	0.590053
7.32	0.591262
7.33	0.605818
7.34	0.603961
7.35	0.610821
7.36	0.614409
7.37	0.604655
7.38	0.606263
7.39	0.605808
7.4	0.599124
7.41	0.601471
7.42	0.605571
7.43	0.605318
7.44	0.603673
7.45	0.610341
7.46	0.608721
7.47	0.608717
7.48	0.61662
7.49	0.614039
7.5	0.604661
7.51	0.59888
7.52	0.60832
7.53	0.610621
7.54	0.613298
7.55	0.616387
7.56	0.617275
7.57	0.613954
7.58	0.606826
7.59	0.598617
7.6	0.599487
7.61	0.5897
7.62	0.598262
7.63	0.59985
7.64	0.610952
7.65	0.60026
7.66	0.600821
7.67	0.619083
7.68	0.623852
7.69	0.607651
7.7	0.589156
7.71	0.595761
7.72	0.597724
7.73	0.593216
7.74	0.601831
7.75	0.607189
7.76	0.608623
7.77	0.594264
7.78	0.594097
7.79	0.594
7.8	0.580075
7.81	0.584165
7.82	0.574645
7.83	0.58374
7.84	0.595009
7.85	0.606501
7.86	0.619067
7.87	0.609251
7.88	0.614005
7.89	0.609326
7.9	0.594765
7.91	0.590863
7.92	0.586598
7.93	0.587779
7.94	0.591735
7.95	0.577973
7.96	0.603139
7.97	0.583986
7.98	0.592141
7.99	0.576308
8	0.577264
8.01	0.589244
8.02	0.588917
8.03	0.581679
8.04	0.5823
8.05	0.558871
8.06	0.575745
8.07	0.573475
8.08	0.583242
8.09	0.59909
8.1	0.607465
8.11	0.606427
8.12	0.593587
8.13	0.595512
8.14	0.577661
8.15	0.570043
8.16	0.565526
8.17	0.569032
8.18	0.563485
8.19	0.563873
8.2	0.561209
8.21	0.576594
8.22	0.574891
8.23	0.583206
8.24	0.571063
8.25	0.568056
8.26	0.571434
8.27	0.584381
8.28	0.585451
8.29	0.600573
8.3	0.595575
8.31	0.596917
8.32	0.585493
8.33	0.578021
8.34	0.567574
8.35	0.560589
8.36	0.562483
8.37	0.565526
8.38	0.565051
8.39	0.575923
8.4	0.57426
8.41	0.569942
8.42	0.565407
8.43	0.570007
8.44	0.56809
8.45	0.578238
8.46	0.584185
8.47	0.585614
8.48	0.577959
8.49	0.574535
8.5	0.575357
8.51	0.573247
8.52	0.578671
8.53	0.581599
8.54	0.580773
8.55	0.590726
8.56	0.59332
8.57	0.571362
8.58	0.582652
8.59	0.583372
8.6	0.591661
8.61	0.597976
8.62	0.595445
8.63	0.609393
8.64	0.597733
8.65	0.601469
8.66	0.588823
8.67	0.59735
8.68	0.58185
8.69	0.580538
8.7	0.591942
8.71	0.583128
8.72	0.585278
8.73	0.592247
8.74	0.595073
8.75	0.604161
8.76	0.593512
8.77	0.58825
8.78	0.575072
8.79	0.581937
8.8	0.586452
8.81	0.581213
8.82	0.593
8.83	0.601711
8.84	0.596114
8.85	0.599364
8.86	0.586296
8.87	0.59528
8.88	0.578322
8.89	0.583679
8.9	0.583131
8.91	0.5655
8.92	0.577654
8.93	0.591883
8.94	0.574633
8.95	0.580165
8.96	0.572554
8.97	0.562775
8.98	0.572665
8.99	0.561994
9	0.548704
9.01	0.5464
9.02	0.553433
9.03	0.56509
9.04	0.56461
9.05	0.559731
9.06	0.570381
9.07	0.578268
9.08	0.573887
9.09	0.580882
9.1	0.581576
9.11	0.570332
9.12	0.580872
9.13	0.572801
9.14	0.577904
9.15	0.571559
9.16	0.569733
9.17	0.572163
9.18	0.577894
9.19	0.577579
9.2	0.561911
9.21	0.570315
9.22	0.567135
9.23	0.575484
9.24	0.553338
9.25	0.560042
9.26	0.562265
9.27	0.569134
9.28	0.577138
9.29	0.570436
9.3	0.574486
9.31	0.590395
9.32	0.588453
9.33	0.581825
9.34	0.59194
9.35	0.58288
9.36	0.594275
9.37	0.588938
9.38	0.59973
9.39	0.60277
9.4	0.582134
9.41	0.588778
9.42	0.588823
9.43	0.601512
9.44	0.593741
9.45	0.604055
9.46	0.589135
9.47	0.599617
9.48	0.599375
9.49	0.591625
9.5	0.603266
9.51	0.599087
9.52	0.592051
9.53	0.587059
9.54	0.584557
9.55	0.584536
9.56	0.578372
9.57	0.602053
9.58	0.635474
9.59	0.619868
9.6	0.604994
9.61	0.603333
9.62	0.612485
9.63	0.612977
9.64	0.624275
9.65	0.611894
9.66	0.616993
9.67	0.611821
9.68	0.617117
9.69	0.618587
9.7	0.608051
9.71	0.600282
9.72	0.602361
9.73	0.593762
9.74	0.597824
9.75	0.598105
9.76	0.586546
9.77	0.582185
9.78	0.582632
9.79	0.595457
9.8	0.594921
9.81	0.592669
9.82	0.590275
9.83	0.606178
9.84	0.612816
9.85	0.628155
9.86	0.612998
9.87	0.602251
9.88	0.602677
9.89	0.603292
9.9	0.613428
9.91	0.620359
9.92	0.610869
9.93	0.615156
9.94	0.602279
9.95	0.600957
9.96	0.601611
9.97	0.589993
9.98	0.593148
9.99	0.607584
10	0.608698
10.01	0.600165
10.02	0.606195
10.03	0.58877
10.04	0.575588
10.05	0.569486
10.06	0.569864
10.07	0.566862
10.08	0.571434
10.09	0.57993
10.1	0.576943
10.11	0.58201
10.12	0.585792
10.13	0.581745
10.14	0.597966
10.15	0.603168
10.16	0.606828
10.17	0.608086
10.18	0.609243
10.19	0.60828
10.2	0.606587
10.21	0.609102
10.22	0.604939
10.23	0.605503
10.24	0.614281
10.25	0.612217
10.26	0.617187
10.27	0.61296
10.28	0.603313
10.29	0.601706
10.3	0.588781
10.31	0.604203
10.32	0.590136
10.33	0.589374
10.34	0.597686
10.35	0.61449
10.36	0.61498
10.37	0.599383
10.38	0.594001
10.39	0.589418
10.4	0.593743
10.41	0.589819
10.42	0.596428
10.43	0.586887
10.44	0.589336
10.45	0.578289
10.46	0.573351
10.47	0.589879
10.48	0.598873
10.49	0.585649
10.5	0.600715
10.51	0.597411
10.52	0.589283
10.53	0.588736
10.54	0.587775
10.55	0.604073
10.56	0.598329
10.57	0.574056
10.58	0.59267
10.59	0.586485
10.6	0.590947
10.61	0.59583
10.62	0.587349
10.63	0.583156
10.64	0.58377
10.65	0.579773
10.66	0.584355
10.67	0.581358
10.68	0.568453
10.69	0.568619
10.7	0.57822
10.71	0.580947
10.72	0.579197
10.73	0.582154
10.74	0.569682
10.75	0.579388
10.76	0.594222
10.77	0.581117
10.78	0.571787
10.79	0.559817
10.8	0.561468
10.81	0.579505
10.82	0.577198
10.83	0.571808
10.84	0.579688
10.85	0.572046
10.86	0.575418
10.87	0.575459
10.88	0.575203
10.89	0.585945
10.9	0.581644
10.91	0.585239
10.92	0.580084
10.93	0.588193
10.94	0.583226
10.95	0.578843
10.96	0.58849
10.97	0.593579
10.98	0.585274
10.99	0.584285
11	0.591869
11.01	0.587253
11.02	0.594109
11.03	0.577996
11.04	0.585906
11.05	0.601988
11.06	0.61456
11.07	0.61691
11.08	0.615778
11.09	0.620219
11.1	0.60506
11.11	0.623884
11.12	0.629451
11.13	0.622651
11.14	0.618931
11.15	0.623548
11.16	0.603365
11.17	0.603356
11.18	0.592488
11.19	0.600307
11.2	0.603905
11.21	0.585075
11.22	0.591581
11.23	0.582726
11.24	0.594687
11.25	0.594016
11.26	0.594873
11.27	0.612005
11.28	0.611146
11.29	0.617712
11.3	0.596794
11.31	0.589639
11.32	0.603876
11.33	0.603345
11.34	0.589548
11.35	0.582983
11.36	0.578905
11.37	0.582429
11.38	0.563305
11.39	0.56299
11.4	0.581907
11.41	0.592488
11.42	0.59223
11.43	0.598812
11.44	0.607434
11.45	0.621829
11.46	0.616243
11.47	0.606201
11.48	0.584094
11.49	0.589992
11.5	0.596641
11.51	0.585894
11.52	0.58376
11.53	0.588592
11.54	0.605369
11.55	0.593176
11.56	0.59561
11.57	0.573917
11.58	0.570139
11.59	0.579016
11.6	0.587983
11.61	0.582228
11.62	0.584763
11.63	0.585428
11.64	0.579672
11.65	0.572021
11.66	0.568007
11.67	0.590448
11.68	0.60846
11.69	0.597897
11.7	0.595182
11.71	0.58052
11.72	0.593219
11.73	0.593188
11.74	0.589338
11.75	0.582998
11.76	0.595105
11.77	0.589855
11.78	0.592357
11.79	0.5915
11.8	0.575164
11.81	0.570138
11.82	0.577481
11.83	0.592255
11.84	0.591408
11.85	0.607028
11.86	0.613534
11.87	0.612653
11.88	0.60837
11.89	0.60337
11.9	0.61387
11.91	0.619139
11.92	0.629922
11.93	0.616471
11.94	0.631268
11.95	0.615113
11.96	0.611716
11.97	0.597291
11.98	0.610389
11.99	0.593113
12	0.577025
12.01	0.569072
12.02	0.586006
12.03	0.5967
12.04	0.596319
12.05	0.584444
12.06	0.577641
12.07	0.560072
12.08	0.585972
12.09	0.580499
12.1	0.579245
12.11	0.57852
12.12	0.577667
12.13	0.579321
12.14	0.58696
12.15	0.576948
12.16	0.572829
12.17	0.577224
12.18	0.585262
12.19	0.583049
12.2	0.577516
12.21	0.588024
12.22	0.583759
12.23	0.578931
12.24	0.564185
12.25	0.564346
12.26	0.560072
12.27	0.564637
12.28	0.554669
12.29	0.550822
12.3	0.557646
12.31	0.584996
12.32	0.593217
12.33	0.5864
12.34	0.587487
12.35	0.602758
12.36	0.591847
12.37	0.589123
12.38	0.580664
12.39	0.582361
12.4	0.579791
12.41	0.56005
12.42	0.551325
12.43	0.553655
12.44	0.554995
12.45	0.550272
12.46	0.56486
12.47	0.558434
12.48	0.550548
12.49	0.532733
12.5	0.548118
12.51	0.546759
12.52	0.538302
12.53	0.530542
12.54	0.529458
12.55	0.523162
12.56	0.55505
12.57	0.533558
12.58	0.52287
12.59	0.543645
12.6	0.534138
12.61	0.541726
12.62	0.544691
12.63	0.557134
12.64	0.55072
12.65	0.556668
12.66	0.557764
12.67	0.569112
12.68	0.575382
12.69	0.580024
12.7	0.606698
12.71	0.579822
12.72	0.579568
12.73	0.582266
12.74	0.566762
12.75	0.571028
12.76	0.562946
12.77	0.567589
12.78	0.576181
12.79	0.570184
12.8	0.58936
12.81	0.576354
12.82	0.576389
12.83	0.592811
12.84	0.602111
12.85	0.600997
12.86	0.598895
12.87	0.601304
12.88	0.609857
12.89	0.617
12.9	0.605061
12.91	0.585885
12.92	0.600733
12.93	0.597468
12.94	0.588764
12.95	0.594039
12.96	0.598923
12.97	0.603815
12.98	0.592898
12.99	0.569507
13	0.560647
13.01	0.558891
13.02	0.561742
13.03	0.577914
13.04	0.583667
13.05	0.592985
13.06	0.588405
13.07	0.585405
13.08	0.579467
13.09	0.58228
13.1	0.571974
13.11	0.567502
13.12	0.565342
13.13	0.566752
13.14	0.574957
13.15	0.574704
13.16	0.583212
13.17	0.583922
13.18	0.578531
13.19	0.587707
13.2	0.574191
13.21	0.58092
13.22	0.590343
13.23	0.591169
13.24	0.583529
13.25	0.587858
13.26	0.584314
13.27	0.572009
13.28	0.571134
13.29	0.582012
13.3	0.581595
13.31	0.570917
13.32	0.582916
13.33	0.571529
13.34	0.582247
13.35	0.582272
13.36	0.592624
13.37	0.57166
13.38	0.56569
13.39	0.574372
13.4	0.553421
13.41	0.559976
13.42	0.571485
13.43	0.562732
13.44	0.559057
13.45	0.56029
13.46	0.56743
13.47	0.556002
13.48	0.559794
13.49	0.572839
13.5	0.563698
13.51	0.568857
13.52	0.572595
13.53	0.565118
13.54	0.565141
13.55	0.55741
13.56	0.575528
13.57	0.567739
13.58	0.564087
13.59	0.550091
13.6	0.5658
13.61	0.563279
13.62	0.570915
13.63	0.573415
13.64	0.577859
13.65	0.587495
13.66	0.574572
13.67	0.57999
13.68	0.564188
13.69	0.567817
13.7	0.565071
13.71	0.571008
13.72	0.58192
13.73	0.582429
13.74	0.577896
13.75	0.577535
13.76	0.579685
13.77	0.580514
13.78	0.567725
13.79	0.579529
13.8	0.570118
13.81	0.573569
13.82	0.579621
13.83	0.562752
13.84	0.562734
13.85	0.580543
13.86	0.566927
13.87	0.560441
13.88	0.561274
13.89	0.553459
13.9	0.564787
13.91	0.543058
13.92	0.548849
13.93	0.555488
13.94	0.555701
13.95	0.550273
13.96	0.548428
13.97	0.53752
13.98	0.545567
13.99	0.549812
14	0.565795
14.01	0.565902
14.02	0.564541
14.03	0.568048
14.04	0.560116
14.05	0.572137
14.06	0.579337
14.07	0.585603
14.08	0.574092
14.09	0.568374
14.1	0.567276
14.11	0.561407
14.12	0.553451
14.13	0.555733
14.14	0.5605
14.15	0.557357
14.16	0.565812
14.17	0.554929
14.18	0.557002
14.19	0.56737
14.2	0.562274
14.21	0.575835
14.22	0.573956
14.23	0.556736
14.24	0.576034
14.25	0.574935
14.26	0.569837
14.27	0.565893
14.28	0.550113
14.29	0.5557
14.3	0.56795
14.31	0.564056
14.32	0.546373
14.33	0.554248
14.34	0.553913
14.35	0.562733
14.36	0.570529
14.37	0.591048
14.38	0.583602
14.39	0.591481
14.4	0.586798
14.41	0.580874
14.42	0.571456
14.43	0.596341
14.44	0.593012
14.45	0.591281
14.46	0.574211
14.47	0.577425
14.48	0.572377
14.49	0.565461
14.5	0.566462
14.51	0.569823
14.52	0.562342
14.53	0.567283
14.54	0.5671
14.55	0.57065
14.56	0.568929
14.57	0.557917
14.58	0.570042
14.59	0.565918
14.6	0.567912
14.61	0.571905
14.62	0.562948
14.63	0.562094
14.64	0.548398
14.65	0.558367
14.66	0.562898
14.67	0.569971
14.68	0.571221
14.69	0.570641
14.7	0.566598
14.71	0.570951
14.72	0.562406
14.73	0.565894
14.74	0.577451
14.75	0.565899
14.76	0.5615
14.77	0.583618
14.78	0.580438
14.79	0.560878
14.8	0.554279
14.81	0.564819
14.82	0.585483
14.83	0.579285
14.84	0.567472
14.85	0.564044
14.86	0.558246
14.87	0.552028
14.88	0.537329
14.89	0.527352
14.9	0.511861
14.91	0.513334
14.92	0.522775
14.93	0.517425
14.94	0.512987
14.95	0.502876
14.96	0.50598
14.97	0.498168
14.98	0.502599
14.99	0.500071
15	0.490819
15.01	0.51402
15.02	0.496623
15.03	0.498113
15.04	0.501381
15.05	0.501624
15.06	0.502558
15.07	0.496358
15.08	0.499122
15.09	0.499335
15.1	0.499835
15.11	0.4948
15.12	0.502452
15.13	0.499651
15.14	0.508987
15.15	0.501749
15.16	0.50081
15.17	0.527731
15.18	0.518416
15.19	0.522308
15.2	0.515914
15.21	0.504215
15.22	0.505499
15.23	0.516961
15.24	0.509994
15.25	0.518937
15.26	0.502001
15.27	0.511445
15.28	0.515253
15.29	0.52493
15.3	0.511038
15.31	0.510549
15.32	0.518156
15.33	0.503271
15.34	0.499063
15.35	0.491408
15.36	0.497356
15.37	0.48613
15.38	0.496648
15.39	0.518509
15.4	0.502486
15.41	0.508733
15.42	0.502065
15.43	0.501352
15.44	0.499106
15.45	0.495206
15.46	0.495331
15.47	0.491599
15.48	0.48526
15.49	0.491893
15.5	0.482838
15.51	0.488348
15.52	0.475914
15.53	0.480186
15.54	0.480936
15.55	0.474428
15.56	0.481054
15.57	0.473838
15.58	0.471527
15.59	0.469307
15.6	0.466948
15.61	0.456394
15.62	0.463248
15.63	0.463229
15.64	0.456477
15.65	0.468369
15.66	0.464989
15.67	0.478766
15.68	0.469216
15.69	0.463579
15.7	0.46247
15.71	0.468811
15.72	0.474107
15.73	0.47162
15.74	0.470415
15.75	0.459642
15.76	0.457319
15.77	0.460555
15.78	0.469359
15.79	0.478731
15.8	0.475828
15.81	0.471547
15.82	0.463952
15.83	0.471341
15.84	0.470627
15.85	0.473381
15.86	0.469202
15.87	0.474642
15.88	0.480401
15.89	0.480733
15.9	0.480941
15.91	0.471292
15.92	0.490559
15.93	0.492971
15.94	0.478015
15.95	0.477103
15.96	0.478397
15.97	0.484123
15.98	0.470496
15.99	0.472665
16	0.471441
16.01	0.473893
16.02	0.476062
16.03	0.46841
16.04	0.475189
16.05	0.491611
16.06	0.481305
16.07	0.491923
16.08	0.495934
16.09	0.507789
16.1	0.50035
16.11	0.504154
16.12	0.509518
16.13	0.505075
16.14	0.506792
16.15	0.515634
16.16	0.506334
16.17	0.50805
16.18	0.512904
16.19	0.506033
16.2	0.507226
16.21	0.494087
16.22	0.495771
16.23	0.510492
16.24	0.512482
16.25	0.507038
16.26	0.506184
16.27	0.502546
16.28	0.511226
16.29	0.517843
16.3	0.517282
16.31	0.520769
16.32	0.527684
16.33	0.528467
16.34	0.524889
16.35	0.522532
16.36	0.528241
16.37	0.533927
16.38	0.531509
16.39	0.534907
16.4	0.530242
16.41	0.546709
16.42	0.546941
16.43	0.552964
16.44	0.536757
16.45	0.535646
16.46	0.530532
16.47	0.538587
16.48	0.544586
16.49	0.537056
16.5	0.536937
16.51	0.531336
16.52	0.529953
16.53	0.536209
16.54	0.539497
16.55	0.529011
16.56	0.51904
16.57	0.531579
16.58	0.523269
16.59	0.528838
16.6	0.54163
16.61	0.540728
16.62	0.541563
16.63	0.533448
16.64	0.52376
16.65	0.529139
16.66	0.535567
16.67	0.531892
16.68	0.548195
16.69	0.530657
16.7	0.527601
16.71	0.515764
16.72	0.525581
16.73	0.522691
16.74	0.527179
16.75	0.533001
16.76	0.529738
16.77	0.532715
16.78	0.529266
16.79	0.552083
16.8	0.548044
16.81	0.521744
16.82	0.523085
16.83	0.520268
16.84	0.527225
16.85	0.518826
16.86	0.520801
16.87	0.495173
16.88	0.51069
16.89	0.511285
16.9	0.513808
16.91	0.510075
16.92	0.503118
16.93	0.501803
16.94	0.516551
16.95	0.49537
16.96	0.500112
16.97	0.500574
16.98	0.503965
16.99	0.500606
17	0.515973
17.01	0.509958
17.02	0.495576
17.03	0.50333
17.04	0.502997
17.05	0.50651
17.06	0.506846
17.07	0.50878
17.08	0.500688
17.09	0.498917
17.1	0.502441
17.11	0.498009
17.12	0.506641
17.13	0.504619
17.14	0.504237
17.15	0.513921
17.16	0.5232
17.17	0.513188
17.18	0.519826
17.19	0.511449
17.2	0.513241
17.21	0.509331
17.22	0.508818
17.23	0.499571
17.24	0.504126
17.25	0.500313
17.26	0.4991
17.27	0.502999
17.28	0.508259
17.29	0.509629
17.3	0.5179
17.31	0.50281
17.32	0.499837
17.33	0.487003
17.34	0.489182
17.35	0.501345
17.36	0.498196
17.37	0.498479
17.38	0.491609
17.39	0.479287
17.4	0.48137
17.41	0.474533
17.42	0.469359
17.43	0.472615
17.44	0.483701
17.45	0.472237
17.46	0.482437
17.47	0.476278
17.48	0.487109
17.49	0.487412
17.5	0.486621
17.51	0.493023
17.52	0.505318
17.53	0.513731
17.54	0.503534
17.55	0.506255
17.56	0.514389
17.57	0.508404
17.58	0.503873
17.59	0.498274
17.6	0.506891
17.61	0.508758
17.62	0.514983
17.63	0.514874
17.64	0.516132
17.65	0.516706
17.66	0.516633
17.67	0.514251
17.68	0.518337
17.69	0.521563
17.7	0.525245
17.71	0.524633
17.72	0.521513
17.73	0.539519
17.74	0.534963
17.75	0.525332
17.76	0.516868
17.77	0.516653
17.78	0.514713
17.79	0.528469
17.8	0.523433
17.81	0.515489
17.82	0.520474
17.83	0.532262
17.84	0.521325
17.85	0.517542
17.86	0.514303
17.87	0.522697
17.88	0.525638
17.89	0.510018
17.9	0.500502
17.91	0.518241
17.92	0.510488
17.93	0.512372
17.94	0.521436
17.95	0.517535
17.96	0.515538
17.97	0.515181
17.98	0.513042
17.99	0.516769
18	0.522644
18.01	0.528004
18.02	0.551905
18.03	0.542241
18.04	0.540664
18.05	0.528286
18.06	0.51902
18.07	0.525155
18.08	0.530412
18.09	0.543218
18.1	0.532295
18.11	0.520028
18.12	0.527154
18.13	0.526623
18.14	0.520711
18.15	0.536945
18.16	0.53064
18.17	0.511939
18.18	0.519077
18.19	0.515032
18.2	0.520722
18.21	0.523442
18.22	0.511486
18.23	0.519483
18.24	0.513714
18.25	0.519567
18.26	0.527216
18.27	0.520967
18.28	0.505118
18.29	0.511953
18.3	0.509621
18.31	0.525069
18.32	0.518732
18.33	0.513154
18.34	0.503953
18.35	0.514429
18.36	0.518569
18.37	0.50405
18.38	0.503164
18.39	0.500947
18.4	0.508766
18.41	0.505583
18.42	0.508763
18.43	0.505411
18.44	0.4937
18.45	0.503148
18.46	0.501298
18.47	0.51112
18.48	0.506311
18.49	0.501245
18.5	0.502446
18.51	0.511779
18.52	0.507728
18.53	0.525028
18.54	0.518901
18.55	0.52528
18.56	0.522999
18.57	0.531619
18.58	0.527242
18.59	0.524541
18.6	0.517759
18.61	0.512414
18.62	0.510619
18.63	0.532352
18.64	0.537679
18.65	0.537197
18.66	0.548703
18.67	0.556341
18.68	0.545756
18.69	0.545244
18.7	0.543691
18.71	0.541392
18.72	0.560499
18.73	0.548844
18.74	0.539887
18.75	0.528821
18.76	0.531959
18.77	0.527423
18.78	0.529055
18.79	0.518165
18.8	0.527557
18.81	0.537654
18.82	0.528824
18.83	0.543012
18.84	0.538753
18.85	0.536954
18.86	0.540388
18.87	0.553354
18.88	0.553284
18.89	0.559275
18.9	0.556446
18.91	0.560999
18.92	0.567036
18.93	0.551862
18.94	0.528855
18.95	0.535556
18.96	0.533246
18.97	0.53029
18.98	0.532817
18.99	0.53215
19	0.543506
19.01	0.520288
19.02	0.541111
19.03	0.533199
19.04	0.539296
19.05	0.541797
19.06	0.547819
19.07	0.549331
19.08	0.555033
19.09	0.550954
19.1	0.552535
19.11	0.55212
19.12	0.538264
19.13	0.548473
19.14	0.536473
19.15	0.546327
19.16	0.544388
19.17	0.544056
19.18	0.543632
19.19	0.540019
19.2	0.547006
19.21	0.547257
19.22	0.539524
19.23	0.538895
19.24	0.534942
19.25	0.524316
19.26	0.528159
19.27	0.522892
19.28	0.517961
19.29	0.53016
19.3	0.532695
19.31	0.53429
19.32	0.532117
19.33	0.540035
19.34	0.540091
19.35	0.543773
19.36	0.544956
19.37	0.565245
19.38	0.556878
19.39	0.549371
19.4	0.552325
19.41	0.554994
19.42	0.552821
19.43	0.549391
19.44	0.557485
19.45	0.565659
19.46	0.538693
19.47	0.543134
19.48	0.543867
19.49	0.542861
19.5	0.55928
19.51	0.557179
19.52	0.553113
19.53	0.558278
19.54	0.556896
19.55	0.544002
19.56	0.556396
19.57	0.551127
19.58	0.542005
19.59	0.535142
19.6	0.543961
19.61	0.544228
19.62	0.553292
19.63	0.555155
19.64	0.567288
19.65	0.576132
19.66	0.583926
19.67	0.575245
19.68	0.56945
19.69	0.577402
19.7	0.563994
19.71	0.559843
19.72	0.564281
19.73	0.576971
19.74	0.575541
19.75	0.564635
19.76	0.57105
19.77	0.569551
19.78	0.567772
19.79	0.572832
19.8	0.573156
19.81	0.56373
19.82	0.549228
19.83	0.551819
19.84	0.575769
19.85	0.578069
19.86	0.568716
19.87	0.561568
19.88	0.57092
19.89	0.567179
19.9	0.560686
19.91	0.554775
19.92	0.564771
19.93	0.554587
19.94	0.567692
19.95	0.556347
19.96	0.566047
19.97	0.581861
19.98	0.575662
[truncated: 18,002 more rows]

## Sheet: RMSD_mortality
Time(ns)	RMSD(nm)
0	0.000502
0.01	0.104036
0.02	0.133159
0.03	0.155622
0.04	0.182293
0.05	0.186137
0.06	0.196361
0.07	0.208611
0.08	0.213824
0.09	0.20786
0.1	0.206302
0.11	0.213021
0.12	0.207481
0.13	0.213539
0.14	0.214089
0.15	0.218936
0.16	0.216183
0.17	0.231083
0.18	0.239833
0.19	0.244465
0.2	0.23865
0.21	0.240359
0.22	0.248037
0.23	0.25166
0.24	0.252987
0.25	0.250433
0.26	0.245039
0.27	0.253514
0.28	0.254118
0.29	0.249114
0.3	0.259167
0.31	0.252383
0.32	0.25054
0.33	0.267629
0.34	0.261218
0.35	0.264784
0.36	0.269939
0.37	0.275747
0.38	0.273572
0.39	0.282296
0.4	0.27262
0.41	0.285665
0.42	0.291048
0.43	0.290296
0.44	0.289184
0.45	0.288672
0.46	0.293836
0.47	0.282884
0.48	0.276973
0.49	0.297583
0.5	0.288503
0.51	0.293165
0.52	0.292448
0.53	0.290533
0.54	0.295181
0.55	0.301669
0.56	0.310134
0.57	0.312457
0.58	0.310544
0.59	0.316886
0.6	0.319007
0.61	0.314375
0.62	0.328215
0.63	0.32742
0.64	0.325223
0.65	0.327635
0.66	0.339101
0.67	0.33509
0.68	0.336765
0.69	0.333743
0.7	0.344241
0.71	0.354011
0.72	0.352945
0.73	0.356152
0.74	0.357136
0.75	0.34308
0.76	0.337488
0.77	0.332827
0.78	0.333251
0.79	0.31971
0.8	0.329844
0.81	0.341315
0.82	0.329357
0.83	0.331867
0.84	0.334465
0.85	0.331169
0.86	0.336512
0.87	0.350567
0.88	0.348773
0.89	0.322139
0.9	0.329004
0.91	0.337105
0.92	0.325352
0.93	0.32551
0.94	0.333388
0.95	0.34143
0.96	0.352901
0.97	0.354273
0.98	0.359533
0.99	0.339898
1	0.350327
1.01	0.355868
1.02	0.357577
1.03	0.358734
1.04	0.360065
1.05	0.346361
1.06	0.340358
1.07	0.337089
1.08	0.345315
1.09	0.34007
1.1	0.355872
1.11	0.339171
1.12	0.342111
1.13	0.346201
1.14	0.343782
1.15	0.351177
1.16	0.358988
1.17	0.340581
1.18	0.36332
1.19	0.368183
1.2	0.382164
1.21	0.36448
1.22	0.370246
1.23	0.364525
1.24	0.373145
1.25	0.378126
1.26	0.381113
1.27	0.396492
1.28	0.386899
1.29	0.385053
1.3	0.381221
1.31	0.379275
1.32	0.400291
1.33	0.398894
1.34	0.391279
1.35	0.391137
1.36	0.383337
1.37	0.391322
1.38	0.404799
1.39	0.397572
1.4	0.39335
1.41	0.376005
1.42	0.401882
1.43	0.401855
1.44	0.400592
1.45	0.388907
1.46	0.397433
1.47	0.392034
1.48	0.393536
1.49	0.414549
1.5	0.387707
1.51	0.388564
1.52	0.396582
1.53	0.407584
1.54	0.410749
1.55	0.404799
1.56	0.407865
1.57	0.408653
1.58	0.411172
1.59	0.403866
1.6	0.405121
1.61	0.416971
1.62	0.4165
1.63	0.414308
1.64	0.4145
1.65	0.414505
1.66	0.402741
1.67	0.416172
1.68	0.416933
1.69	0.401758
1.7	0.406631
1.71	0.431508
1.72	0.445736
1.73	0.44731
1.74	0.433989
1.75	0.437567
1.76	0.43287
1.77	0.435484
1.78	0.418069
1.79	0.423768
1.8	0.420035
1.81	0.428368
1.82	0.431401
1.83	0.454683
1.84	0.434804
1.85	0.452083
1.86	0.451479
1.87	0.443841
1.88	0.432401
1.89	0.429957
1.9	0.423508
1.91	0.419951
1.92	0.422139
1.93	0.423987
1.94	0.434188
1.95	0.441851
1.96	0.436127
1.97	0.432999
1.98	0.446932
1.99	0.438065
2	0.447386
2.01	0.442672
2.02	0.456613
2.03	0.452167
2.04	0.440752
2.05	0.4257
2.06	0.418593
2.07	0.419776
2.08	0.430861
2.09	0.428003
2.1	0.438609
2.11	0.428089
2.12	0.421435
2.13	0.417727
2.14	0.405956
2.15	0.415031
2.16	0.421462
2.17	0.422309
2.18	0.431765
2.19	0.426133
2.2	0.430085
2.21	0.420639
2.22	0.428025
2.23	0.455972
2.24	0.446907
2.25	0.435505
2.26	0.453477
2.27	0.431016
2.28	0.434702
2.29	0.436215
2.3	0.445298
2.31	0.441238
2.32	0.439745
2.33	0.438685
2.34	0.439798
2.35	0.436627
2.36	0.428393
2.37	0.434922
2.38	0.429916
2.39	0.420228
2.4	0.444974
2.41	0.434961
2.42	0.424952
2.43	0.414757
2.44	0.440889
2.45	0.43675
2.46	0.422441
2.47	0.414252
2.48	0.416747
2.49	0.405115
2.5	0.404839
2.51	0.407802
2.52	0.409363
2.53	0.420722
2.54	0.429675
2.55	0.445114
2.56	0.44207
2.57	0.432681
2.58	0.431623
2.59	0.426586
2.6	0.426193
2.61	0.44246
2.62	0.443371
2.63	0.440391
2.64	0.443372
2.65	0.45449
2.66	0.459257
2.67	0.461824
2.68	0.441357
2.69	0.430849
2.7	0.447998
2.71	0.428598
2.72	0.424082
2.73	0.436123
2.74	0.449774
2.75	0.437394
2.76	0.438688
2.77	0.448995
2.78	0.467374
2.79	0.466349
2.8	0.46683
2.81	0.462545
2.82	0.450609
2.83	0.456064
2.84	0.441962
2.85	0.441668
2.86	0.447498
2.87	0.442602
2.88	0.447452
2.89	0.456435
2.9	0.455851
2.91	0.440609
2.92	0.449825
2.93	0.452153
2.94	0.449482
2.95	0.445233
2.96	0.459173
2.97	0.473277
2.98	0.457931
2.99	0.459797
3	0.462023
3.01	0.466275
3.02	0.470866
3.03	0.46406
3.04	0.48875
3.05	0.478737
3.06	0.484782
3.07	0.471065
3.08	0.474085
3.09	0.474569
3.1	0.486634
3.11	0.489308
3.12	0.464889
3.13	0.468847
3.14	0.46766
3.15	0.471021
3.16	0.467307
3.17	0.473577
3.18	0.472898
3.19	0.455097
3.2	0.457815
3.21	0.475008
3.22	0.462646
3.23	0.466616
3.24	0.48081
3.25	0.482135
3.26	0.484665
3.27	0.460051
3.28	0.464896
3.29	0.463957
3.3	0.483048
3.31	0.479392
3.32	0.476976
3.33	0.489142
3.34	0.491144
3.35	0.501553
3.36	0.499302
3.37	0.499277
3.38	0.510224
3.39	0.50675
3.4	0.477603
3.41	0.490415
3.42	0.483764
3.43	0.493917
3.44	0.480728
3.45	0.49215
3.46	0.491622
3.47	0.477269
3.48	0.468782
3.49	0.477518
3.5	0.461364
3.51	0.465271
3.52	0.464552
3.53	0.449089
3.54	0.460143
3.55	0.474435
3.56	0.483185
3.57	0.478473
3.58	0.45609
3.59	0.467854
3.6	0.448804
3.61	0.449976
3.62	0.450525
3.63	0.459686
3.64	0.467982
3.65	0.471668
3.66	0.474688
3.67	0.47848
3.68	0.47494
3.69	0.474369
3.7	0.488328
3.71	0.475438
3.72	0.48553
3.73	0.479071
3.74	0.462993
3.75	0.469513
3.76	0.462425
3.77	0.469741
3.78	0.485635
3.79	0.4726
3.8	0.47046
3.81	0.491503
3.82	0.487042
3.83	0.481515
3.84	0.474382
3.85	0.475257
3.86	0.474129
3.87	0.47678
3.88	0.48172
3.89	0.471383
3.9	0.463031
3.91	0.464203
3.92	0.465568
3.93	0.46429
3.94	0.454126
3.95	0.441862
3.96	0.45499
3.97	0.452973
3.98	0.464769
3.99	0.459629
4	0.467547
4.01	0.464731
4.02	0.468535
4.03	0.465473
4.04	0.468088
4.05	0.45611
4.06	0.467677
4.07	0.459607
4.08	0.45127
4.09	0.465836
4.1	0.468561
4.11	0.475969
4.12	0.47339
4.13	0.467793
4.14	0.455038
4.15	0.454754
4.16	0.458344
4.17	0.462366
4.18	0.468157
4.19	0.468232
4.2	0.460985
4.21	0.463244
4.22	0.472689
4.23	0.475467
4.24	0.474343
4.25	0.47026
4.26	0.474434
4.27	0.478331
4.28	0.48917
4.29	0.478873
4.3	0.485597
4.31	0.482618
4.32	0.486446
4.33	0.481012
4.34	0.481796
4.35	0.480571
4.36	0.472211
4.37	0.463827
4.38	0.470721
4.39	0.475106
4.4	0.491854
4.41	0.498977
4.42	0.50341
4.43	0.500483
4.44	0.502531
4.45	0.491166
4.46	0.48915
4.47	0.484002
4.48	0.504082
4.49	0.493653
4.5	0.4848
4.51	0.490727
4.52	0.514966
4.53	0.511532
4.54	0.504575
4.55	0.498796
4.56	0.50622
4.57	0.497309
4.58	0.504959
4.59	0.495458
4.6	0.496298
4.61	0.504034
4.62	0.503975
4.63	0.515124
4.64	0.506618
4.65	0.495198
4.66	0.502726
4.67	0.516255
4.68	0.517096
4.69	0.518637
4.7	0.51459
4.71	0.536856
4.72	0.540315
4.73	0.535481
4.74	0.552602
4.75	0.557932
4.76	0.556657
4.77	0.554245
4.78	0.545243
4.79	0.527301
4.8	0.533505
4.81	0.535603
4.82	0.541619
4.83	0.534054
4.84	0.534615
4.85	0.527304
4.86	0.536611
4.87	0.558696
4.88	0.572107
4.89	0.563809
4.9	0.53483
4.91	0.537098
4.92	0.547854
4.93	0.545562
4.94	0.548886
4.95	0.571934
4.96	0.567528
4.97	0.555226
4.98	0.552373
4.99	0.552002
5	0.565164
5.01	0.564731
5.02	0.555047
5.03	0.55289
5.04	0.559321
5.05	0.547957
5.06	0.550711
5.07	0.538922
5.08	0.549227
5.09	0.540266
5.1	0.535946
5.11	0.541165
5.12	0.541028
5.13	0.535333
5.14	0.542283
5.15	0.527863
5.16	0.532292
5.17	0.537727
5.18	0.552735
5.19	0.567496
5.2	0.571795
5.21	0.552352
5.22	0.558593
5.23	0.549637
5.24	0.554983
5.25	0.570324
5.26	0.562911
5.27	0.567608
5.28	0.541533
5.29	0.537061
5.3	0.527656
5.31	0.543729
5.32	0.53648
5.33	0.53823
5.34	0.540711
5.35	0.522614
5.36	0.52825
5.37	0.518067
5.38	0.522786
5.39	0.523524
5.4	0.515279
5.41	0.498609
5.42	0.49897
5.43	0.504382
5.44	0.501803
5.45	0.500909
5.46	0.494959
5.47	0.503488
5.48	0.495476
5.49	0.515488
5.5	0.51559
5.51	0.520049
5.52	0.526194
5.53	0.520012
5.54	0.51834
5.55	0.516431
5.56	0.51086
5.57	0.519767
5.58	0.519404
5.59	0.532493
5.6	0.528808
5.61	0.526806
5.62	0.520864
5.63	0.517966
5.64	0.516895
5.65	0.496224
5.66	0.505727
5.67	0.497419
5.68	0.51154
5.69	0.497768
5.7	0.503742
5.71	0.515723
5.72	0.524896
5.73	0.52153
5.74	0.532618
5.75	0.54858
5.76	0.541421
5.77	0.539475
5.78	0.540802
5.79	0.549712
5.8	0.548422
5.81	0.553268
5.82	0.565996
5.83	0.562199
5.84	0.56096
5.85	0.569713
5.86	0.569969
5.87	0.568494
5.88	0.575559
5.89	0.584339
5.9	0.58211
5.91	0.56294
5.92	0.573965
5.93	0.549927
5.94	0.543691
5.95	0.554037
5.96	0.553122
5.97	0.556125
5.98	0.538381
5.99	0.523143
6	0.531784
6.01	0.530877
6.02	0.531432
6.03	0.543636
6.04	0.537399
6.05	0.532523
6.06	0.519117
6.07	0.520818
6.08	0.516545
6.09	0.535442
6.1	0.522406
6.11	0.53876
6.12	0.540108
6.13	0.546063
6.14	0.539877
6.15	0.545989
6.16	0.546471
6.17	0.545425
6.18	0.54382
6.19	0.524383
6.2	0.542929
6.21	0.553028
6.22	0.549716
6.23	0.561112
6.24	0.542506
6.25	0.54079
6.26	0.55285
6.27	0.57137
6.28	0.568678
6.29	0.558896
6.3	0.569504
6.31	0.5611
6.32	0.55585
6.33	0.563046
6.34	0.556888
6.35	0.56554
6.36	0.568158
6.37	0.56779
6.38	0.565379
6.39	0.560818
6.4	0.572725
6.41	0.561411
6.42	0.554719
6.43	0.556084
6.44	0.557286
6.45	0.550339
6.46	0.558666
6.47	0.559502
6.48	0.546592
6.49	0.566017
6.5	0.559807
6.51	0.564057
6.52	0.55448
6.53	0.542866
6.54	0.546477
6.55	0.554342
6.56	0.556358
6.57	0.551424
6.58	0.550657
6.59	0.547122
6.6	0.555747
6.61	0.550395
6.62	0.539603
6.63	0.523392
6.64	0.539985
6.65	0.549906
6.66	0.541575
6.67	0.538655
6.68	0.544184
6.69	0.543532
6.7	0.544047
6.71	0.540163
6.72	0.527645
6.73	0.518822
6.74	0.527373
6.75	0.537026
6.76	0.550921
6.77	0.528404
6.78	0.532579
6.79	0.535789
6.8	0.515044
6.81	0.505528
6.82	0.505746
6.83	0.526376
6.84	0.511873
6.85	0.514137
6.86	0.522864
6.87	0.514358
6.88	0.515525
6.89	0.520155
6.9	0.526875
6.91	0.526027
6.92	0.531748
6.93	0.522246
6.94	0.528457
6.95	0.517967
6.96	0.503151
6.97	0.520514
6.98	0.519481
6.99	0.525908
7	0.521702
7.01	0.510874
7.02	0.521989
7.03	0.521093
7.04	0.524426
7.05	0.533519
7.06	0.537028
7.07	0.530804
7.08	0.547122
7.09	0.560963
7.1	0.547848
7.11	0.545494
7.12	0.558013
7.13	0.549884
7.14	0.544048
7.15	0.552078
7.16	0.559697
7.17	0.561377
7.18	0.559037
7.19	0.557285
7.2	0.55594
7.21	0.560145
7.22	0.558609
7.23	0.575163
7.24	0.559962
7.25	0.566468
7.26	0.578788
7.27	0.567439
7.28	0.56364
7.29	0.563941
7.3	0.563798
7.31	0.547709
7.32	0.555184
7.33	0.568182
7.34	0.574893
7.35	0.573957
7.36	0.568135
7.37	0.573058
7.38	0.597691
7.39	0.574369
7.4	0.595444
7.41	0.593921
7.42	0.590259
7.43	0.59407
7.44	0.579607
7.45	0.578404
7.46	0.57075
7.47	0.575594
7.48	0.576299
7.49	0.580225
7.5	0.589859
7.51	0.596837
7.52	0.599633
7.53	0.607284
7.54	0.588867
7.55	0.605783
7.56	0.61564
7.57	0.614803
7.58	0.609239
7.59	0.613224
7.6	0.598362
7.61	0.587274
7.62	0.598947
7.63	0.612932
7.64	0.60899
7.65	0.597861
7.66	0.597709
7.67	0.598872
7.68	0.59305
7.69	0.591529
7.7	0.61458
7.71	0.613427
7.72	0.59168
7.73	0.598702
7.74	0.594926
7.75	0.591005
7.76	0.604064
7.77	0.591268
7.78	0.597932
7.79	0.608145
7.8	0.619146
7.81	0.61653
7.82	0.616052
7.83	0.615483
7.84	0.610355
7.85	0.600054
7.86	0.603353
7.87	0.616096
7.88	0.604445
7.89	0.593677
7.9	0.582056
7.91	0.581881
7.92	0.584593
7.93	0.5964
7.94	0.598116
7.95	0.587053
7.96	0.596265
7.97	0.592002
7.98	0.579419
7.99	0.58468
8	0.602104
8.01	0.60354
8.02	0.595905
8.03	0.608219
8.04	0.609312
8.05	0.61118
8.06	0.613773
8.07	0.624321
8.08	0.627504
8.09	0.631363
8.1	0.6261
8.11	0.621139
8.12	0.609838
8.13	0.59961
8.14	0.612683
8.15	0.601473
8.16	0.585065
8.17	0.593735
8.18	0.597076
8.19	0.608854
8.2	0.600483
8.21	0.597466
8.22	0.603755
8.23	0.606783
8.24	0.616279
8.25	0.607841
8.26	0.603875
8.27	0.603331
8.28	0.622238
8.29	0.616644
8.3	0.613909
8.31	0.615791
8.32	0.632328
8.33	0.644082
8.34	0.61931
8.35	0.627324
8.36	0.632321
8.37	0.624927
8.38	0.615017
8.39	0.620403
8.4	0.617841
8.41	0.608642
8.42	0.622321
8.43	0.612082
8.44	0.611859
8.45	0.605118
8.46	0.598526
8.47	0.594101
8.48	0.588134
8.49	0.606016
8.5	0.625626
8.51	0.629025
8.52	0.634333
8.53	0.630713
8.54	0.637734
8.55	0.634861
8.56	0.649776
8.57	0.645957
8.58	0.637605
8.59	0.649749
8.6	0.652576
8.61	0.66213
8.62	0.669489
8.63	0.671644
8.64	0.662083
8.65	0.672091
8.66	0.669715
8.67	0.656758
8.68	0.65405
8.69	0.656481
8.7	0.654203
8.71	0.639714
8.72	0.63139
8.73	0.63114
8.74	0.642897
8.75	0.633056
8.76	0.641915
8.77	0.635916
8.78	0.651024
8.79	0.651221
8.8	0.664702
8.81	0.664276
8.82	0.667277
8.83	0.675055
8.84	0.653424
8.85	0.654072
8.86	0.669268
8.87	0.659204
8.88	0.651014
8.89	0.659331
8.9	0.669083
8.91	0.673944
8.92	0.682449
8.93	0.689225
8.94	0.670967
8.95	0.674594
8.96	0.694461
8.97	0.674459
8.98	0.682629
8.99	0.691365
9	0.697798
9.01	0.68104
9.02	0.670158
9.03	0.68387
9.04	0.692619
9.05	0.666309
9.06	0.671119
9.07	0.674386
9.08	0.678523
9.09	0.673034
9.1	0.675405
9.11	0.675061
9.12	0.671849
9.13	0.675774
9.14	0.658296
9.15	0.650172
9.16	0.657419
9.17	0.672912
9.18	0.666015
9.19	0.672495
9.2	0.683064
9.21	0.680901
9.22	0.686575
9.23	0.692011
9.24	0.686579
9.25	0.684699
9.26	0.680395
9.27	0.673474
9.28	0.679376
9.29	0.670094
9.3	0.699495
9.31	0.676698
9.32	0.680105
9.33	0.662457
9.34	0.660833
9.35	0.685244
9.36	0.690872
9.37	0.692806
9.38	0.68445
9.39	0.656569
9.4	0.657544
9.41	0.672034
9.42	0.668136
9.43	0.647687
9.44	0.660603
9.45	0.64836
9.46	0.653281
9.47	0.651764
9.48	0.65496
9.49	0.656366
9.5	0.665289
9.51	0.67343
9.52	0.664415
9.53	0.667583
9.54	0.667278
9.55	0.654161
9.56	0.661266
9.57	0.649548
9.58	0.665484
9.59	0.671084
9.6	0.666845
9.61	0.65559
9.62	0.656976
9.63	0.662576
9.64	0.648327
9.65	0.648675
9.66	0.657548
9.67	0.660853
9.68	0.656283
9.69	0.658388
9.7	0.656742
9.71	0.668377
9.72	0.669837
9.73	0.685014
9.74	0.67526
9.75	0.698017
9.76	0.694098
9.77	0.695507
9.78	0.71383
9.79	0.711686
9.8	0.697792
9.81	0.703157
9.82	0.691591
9.83	0.71074
9.84	0.722167
9.85	0.708732
9.86	0.709216
9.87	0.702555
9.88	0.710711
9.89	0.703117
9.9	0.723208
9.91	0.710909
9.92	0.718233
9.93	0.704094
9.94	0.705939
9.95	0.70046
9.96	0.697896
9.97	0.704942
9.98	0.704934
9.99	0.708893
10	0.717937
10.01	0.711272
10.02	0.707574
10.03	0.68933
10.04	0.683613
10.05	0.679254
10.06	0.666415
10.07	0.671056
10.08	0.680052
10.09	0.674465
10.1	0.666101
10.11	0.669265
10.12	0.671781
10.13	0.663878
10.14	0.650772
10.15	0.650898
10.16	0.662745
10.17	0.668197
10.18	0.667018
10.19	0.672755
10.2	0.653186
10.21	0.658127
10.22	0.6653
10.23	0.677153
10.24	0.673525
10.25	0.672211
10.26	0.665325
10.27	0.669322
10.28	0.661087
10.29	0.675361
10.3	0.678213
10.31	0.696351
10.32	0.679079
10.33	0.681746
10.34	0.675963
10.35	0.664525
10.36	0.668337
10.37	0.671826
10.38	0.672245
10.39	0.663742
10.4	0.648072
10.41	0.643646
10.42	0.651828
10.43	0.659241
10.44	0.677792
10.45	0.663519
10.46	0.677537
10.47	0.664628
10.48	0.654809
10.49	0.65464
10.5	0.671853
10.51	0.680171
10.52	0.666254
10.53	0.68292
10.54	0.684418
10.55	0.683932
10.56	0.679611
10.57	0.674978
10.58	0.680549
10.59	0.673483
10.6	0.677218
10.61	0.675698
10.62	0.66748
10.63	0.665153
10.64	0.671387
10.65	0.672535
10.66	0.673181
10.67	0.670725
10.68	0.673926
10.69	0.671115
10.7	0.669702
10.71	0.663476
10.72	0.65972
10.73	0.664364
10.74	0.666444
10.75	0.66208
10.76	0.667215
10.77	0.66129
10.78	0.649504
10.79	0.659766
10.8	0.63351
10.81	0.653844
10.82	0.648525
10.83	0.648541
10.84	0.639359
10.85	0.646708
10.86	0.663636
10.87	0.650131
10.88	0.660591
10.89	0.663138
10.9	0.64942
10.91	0.651297
10.92	0.650171
10.93	0.659007
10.94	0.665697
10.95	0.66638
10.96	0.656847
10.97	0.645823
10.98	0.643763
10.99	0.631213
11	0.633698
11.01	0.651342
11.02	0.651039
11.03	0.635168
11.04	0.639424
11.05	0.647984
11.06	0.658476
11.07	0.656348
11.08	0.643563
11.09	0.6405
11.1	0.647559
11.11	0.653033
11.12	0.664374
11.13	0.656659
11.14	0.662101
11.15	0.655559
11.16	0.651971
11.17	0.651216
11.18	0.637531
11.19	0.636989
11.2	0.63362
11.21	0.640962
11.22	0.642275
11.23	0.618875
11.24	0.648902
11.25	0.651819
11.26	0.639788
11.27	0.646648
11.28	0.641289
11.29	0.649189
11.3	0.635864
11.31	0.637141
11.32	0.635565
11.33	0.641085
11.34	0.642257
11.35	0.662351
11.36	0.658831
11.37	0.669008
11.38	0.674819
11.39	0.664757
11.4	0.652879
11.41	0.661185
11.42	0.648837
11.43	0.638179
11.44	0.645003
11.45	0.647705
11.46	0.657886
11.47	0.663536
11.48	0.66801
11.49	0.676493
11.5	0.672301
11.51	0.691798
11.52	0.676422
11.53	0.660106
11.54	0.677954
11.55	0.664199
11.56	0.651716
11.57	0.643001
11.58	0.666091
11.59	0.664483
11.6	0.66813
11.61	0.66443
11.62	0.658059
11.63	0.645366
11.64	0.67472
11.65	0.677415
11.66	0.678248
11.67	0.676701
11.68	0.691636
11.69	0.699703
11.7	0.698886
11.71	0.697255
11.72	0.705454
11.73	0.716463
11.74	0.710548
11.75	0.70821
11.76	0.706526
11.77	0.705055
11.78	0.715869
11.79	0.71338
11.8	0.718374
11.81	0.714897
11.82	0.707411
11.83	0.703902
11.84	0.704186
11.85	0.684359
11.86	0.683049
11.87	0.696728
11.88	0.698699
11.89	0.689635
11.9	0.677023
11.91	0.669681
11.92	0.660961
11.93	0.655752
11.94	0.648991
11.95	0.654153
11.96	0.655802
11.97	0.664536
11.98	0.666206
11.99	0.687043
12	0.683983
12.01	0.690436
12.02	0.680667
12.03	0.687621
12.04	0.684012
12.05	0.700066
12.06	0.692167
12.07	0.678369
12.08	0.682692
12.09	0.703514
12.1	0.698946
12.11	0.707937
12.12	0.707949
12.13	0.708218
12.14	0.712474
12.15	0.682779
12.16	0.690214
12.17	0.688743
12.18	0.690996
12.19	0.68844
12.2	0.667071
12.21	0.679371
12.22	0.675856
12.23	0.683798
12.24	0.672157
12.25	0.664502
12.26	0.672898
12.27	0.666594
12.28	0.679593
12.29	0.680079
12.3	0.701861
12.31	0.684279
12.32	0.677744
12.33	0.687286
12.34	0.685477
12.35	0.689589
12.36	0.684315
12.37	0.677823
12.38	0.680413
12.39	0.666191
12.4	0.673769
12.41	0.667528
12.42	0.678256
12.43	0.686142
12.44	0.693594
12.45	0.700916
12.46	0.707008
12.47	0.686282
12.48	0.681021
12.49	0.682302
12.5	0.683199
12.51	0.676619
12.52	0.681246
12.53	0.671499
12.54	0.667919
12.55	0.673203
12.56	0.66535
12.57	0.658972
12.58	0.668068
12.59	0.646684
12.6	0.651012
12.61	0.669809
12.62	0.666774
12.63	0.660975
12.64	0.671885
12.65	0.672998
12.66	0.673347
12.67	0.671834
12.68	0.671676
12.69	0.679408
12.7	0.689632
12.71	0.683173
12.72	0.67411
12.73	0.681725
12.74	0.679771
12.75	0.69251
12.76	0.694626
12.77	0.703574
12.78	0.698444
12.79	0.695736
12.8	0.702715
12.81	0.700727
12.82	0.71793
12.83	0.720101
12.84	0.721461
12.85	0.714365
12.86	0.71648
12.87	0.716302
12.88	0.72553
12.89	0.708484
12.9	0.708071
12.91	0.708527
12.92	0.713795
12.93	0.735058
12.94	0.723179
12.95	0.71108
12.96	0.692653
12.97	0.694091
12.98	0.696839
12.99	0.688257
13	0.676935
13.01	0.682481
13.02	0.679741
13.03	0.680661
13.04	0.680669
13.05	0.686395
13.06	0.678392
13.07	0.677673
13.08	0.66339
13.09	0.689806
13.1	0.681416
13.11	0.665421
13.12	0.671457
13.13	0.693245
13.14	0.676857
13.15	0.67687
13.16	0.659687
13.17	0.664048
13.18	0.665917
13.19	0.656588
13.2	0.657772
13.21	0.660407
13.22	0.666084
13.23	0.668737
13.24	0.678664
13.25	0.664684
13.26	0.657028
13.27	0.659684
13.28	0.661423
13.29	0.661492
13.3	0.671832
13.31	0.66349
13.32	0.657751
13.33	0.658261
13.34	0.670507
13.35	0.668644
13.36	0.669358
13.37	0.664978
13.38	0.661663
13.39	0.657148
13.4	0.657007
13.41	0.664512
13.42	0.660834
13.43	0.661214
13.44	0.661599
13.45	0.650583
13.46	0.655356
13.47	0.672794
13.48	0.659548
13.49	0.643785
13.5	0.658573
13.51	0.641655
13.52	0.660189
13.53	0.664986
13.54	0.673999
13.55	0.677111
13.56	0.665132
13.57	0.670983
13.58	0.647855
13.59	0.665174
13.6	0.666781
13.61	0.657301
13.62	0.664471
13.63	0.659044
13.64	0.664212
13.65	0.683667
13.66	0.686783
13.67	0.67058
13.68	0.667227
13.69	0.664912
13.7	0.673102
13.71	0.682026
13.72	0.679697
13.73	0.68712
13.74	0.700435
13.75	0.702225
13.76	0.706723
13.77	0.707094
13.78	0.690141
13.79	0.703158
13.8	0.69319
13.81	0.694664
13.82	0.681694
13.83	0.660638
13.84	0.665311
13.85	0.659552
13.86	0.6421
13.87	0.653176
13.88	0.654482
13.89	0.666666
13.9	0.683573
13.91	0.6836
13.92	0.683906
13.93	0.676387
13.94	0.675432
13.95	0.675663
13.96	0.675597
13.97	0.664771
13.98	0.66157
13.99	0.676757
14	0.682222
14.01	0.683814
14.02	0.687134
14.03	0.682571
14.04	0.672066
14.05	0.692176
14.06	0.680318
14.07	0.673695
14.08	0.666073
14.09	0.669829
14.1	0.663569
14.11	0.647956
14.12	0.662414
14.13	0.674285
14.14	0.672249
14.15	0.692769
14.16	0.697667
14.17	0.697252
14.18	0.677198
14.19	0.674582
14.2	0.678081
14.21	0.684106
14.22	0.683982
14.23	0.687888
14.24	0.693932
14.25	0.679104
14.26	0.695336
14.27	0.692768
14.28	0.678796
14.29	0.680815
14.3	0.69541
14.31	0.678438
14.32	0.689813
14.33	0.699518
14.34	0.679292
14.35	0.690327
14.36	0.681192
14.37	0.690288
14.38	0.67933
14.39	0.671225
14.4	0.681534
14.41	0.673156
14.42	0.661091
14.43	0.671188
14.44	0.665547
14.45	0.662897
14.46	0.678607
14.47	0.67758
14.48	0.68564
14.49	0.687719
14.5	0.691644
14.51	0.696119
14.52	0.690257
14.53	0.680604
14.54	0.689736
14.55	0.694353
14.56	0.678514
14.57	0.687362
14.58	0.696686
14.59	0.705067
14.6	0.698253
14.61	0.679726
14.62	0.69239
14.63	0.689932
14.64	0.686738
14.65	0.68943
14.66	0.688597
14.67	0.692519
14.68	0.71512
14.69	0.712838
14.7	0.710103
14.71	0.70615
14.72	0.724773
14.73	0.691839
14.74	0.702654
14.75	0.70924
14.76	0.696367
14.77	0.701517
14.78	0.701599
14.79	0.69075
14.8	0.691232
14.81	0.697205
14.82	0.694256
14.83	0.693616
14.84	0.705947
14.85	0.707451
14.86	0.701167
14.87	0.709283
14.88	0.704323
14.89	0.698481
14.9	0.704938
14.91	0.701266
14.92	0.693518
14.93	0.691033
14.94	0.685617
14.95	0.692731
14.96	0.699403
14.97	0.697729
14.98	0.711397
14.99	0.706136
15	0.690709
15.01	0.703137
15.02	0.708257
15.03	0.706323
15.04	0.692453
15.05	0.701611
15.06	0.692332
15.07	0.704757
15.08	0.700538
15.09	0.690393
15.1	0.688534
15.11	0.69057
15.12	0.688438
15.13	0.697983
15.14	0.705798
15.15	0.686663
15.16	0.693011
15.17	0.679629
15.18	0.69553
15.19	0.70021
15.2	0.701654
15.21	0.7039
15.22	0.704579
15.23	0.70709
15.24	0.700407
15.25	0.720053
15.26	0.717426
15.27	0.730093
15.28	0.704145
15.29	0.717666
15.3	0.727643
15.31	0.711771
15.32	0.706103
15.33	0.711371
15.34	0.70271
15.35	0.710214
15.36	0.717218
15.37	0.731504
15.38	0.728011
15.39	0.729375
15.4	0.72067
15.41	0.715752
15.42	0.719263
15.43	0.732896
15.44	0.710615
15.45	0.728639
15.46	0.731915
15.47	0.715604
15.48	0.719745
15.49	0.72152
15.5	0.707683
15.51	0.708117
15.52	0.72188
15.53	0.723682
15.54	0.729441
15.55	0.725905
15.56	0.725118
15.57	0.715752
15.58	0.723683
15.59	0.70187
15.6	0.71331
15.61	0.718481
15.62	0.701937
15.63	0.699795
15.64	0.69489
15.65	0.711785
15.66	0.70788
15.67	0.705927
15.68	0.696815
15.69	0.711772
15.7	0.708011
15.71	0.713744
15.72	0.714099
15.73	0.709543
15.74	0.700239
15.75	0.692421
15.76	0.717295
15.77	0.721905
15.78	0.726318
15.79	0.716712
15.8	0.70001
15.81	0.712854
15.82	0.710163
15.83	0.698296
15.84	0.704773
15.85	0.705118
15.86	0.714044
15.87	0.707714
15.88	0.708784
15.89	0.707847
15.9	0.708043
15.91	0.704579
15.92	0.701683
15.93	0.704222
15.94	0.708689
15.95	0.69528
15.96	0.706746
15.97	0.708077
15.98	0.702129
15.99	0.702273
16	0.695365
16.01	0.684088
16.02	0.689674
16.03	0.691471
16.04	0.703691
16.05	0.68632
16.06	0.673116
16.07	0.662765
16.08	0.676679
16.09	0.676808
16.1	0.679415
16.11	0.683659
16.12	0.68499
16.13	0.681964
16.14	0.690173
16.15	0.689234
16.16	0.711637
16.17	0.704948
16.18	0.698868
16.19	0.691899
16.2	0.696078
16.21	0.68682
16.22	0.689916
16.23	0.694081
16.24	0.692709
16.25	0.697726
16.26	0.694084
16.27	0.695309
16.28	0.683217
16.29	0.687008
16.3	0.692535
16.31	0.691245
16.32	0.684822
16.33	0.690092
16.34	0.694295
16.35	0.700938
16.36	0.694716
16.37	0.698821
16.38	0.694013
16.39	0.695633
16.4	0.701042
16.41	0.699708
16.42	0.679133
16.43	0.69281
16.44	0.702722
16.45	0.692965
16.46	0.692889
16.47	0.696001
16.48	0.675788
16.49	0.685406
16.5	0.675735
16.51	0.681092
16.52	0.687624
16.53	0.696991
16.54	0.697544
16.55	0.690762
16.56	0.683938
16.57	0.696059
16.58	0.699781
16.59	0.69037
16.6	0.700256
16.61	0.682131
16.62	0.702448
16.63	0.703146
16.64	0.690558
16.65	0.68142
16.66	0.669833
16.67	0.681321
16.68	0.673564
16.69	0.679413
16.7	0.67293
16.71	0.677982
16.72	0.684008
16.73	0.697424
16.74	0.68704
16.75	0.693016
16.76	0.686326
16.77	0.675504
16.78	0.697328
16.79	0.687064
16.8	0.669785
16.81	0.672006
16.82	0.694856
16.83	0.687343
16.84	0.688093
16.85	0.685068
16.86	0.692979
16.87	0.686881
16.88	0.677981
16.89	0.676708
16.9	0.692434
16.91	0.685286
16.92	0.668068
16.93	0.67432
16.94	0.672437
16.95	0.682454
16.96	0.688453
16.97	0.675608
16.98	0.691363
16.99	0.693075
17	0.686168
17.01	0.711962
17.02	0.702588
17.03	0.696895
17.04	0.693355
17.05	0.707359
17.06	0.701758
17.07	0.702708
17.08	0.704634
17.09	0.68733
17.1	0.7116
17.11	0.704877
17.12	0.700007
17.13	0.695722
17.14	0.688763
17.15	0.688592
17.16	0.683955
17.17	0.682761
17.18	0.689115
17.19	0.67492
17.2	0.666075
17.21	0.664931
17.22	0.665787
17.23	0.667273
17.24	0.681659
17.25	0.703656
17.26	0.695697
17.27	0.693714
17.28	0.696122
17.29	0.693492
17.3	0.684304
17.31	0.68408
17.32	0.673401
17.33	0.675019
17.34	0.683906
17.35	0.682856
17.36	0.668588
17.37	0.673828
17.38	0.683712
17.39	0.683377
17.4	0.687588
17.41	0.682605
17.42	0.668254
17.43	0.664124
17.44	0.674276
17.45	0.678593
17.46	0.681328
17.47	0.673202
17.48	0.664947
17.49	0.672333
17.5	0.664802
17.51	0.681722
17.52	0.683446
17.53	0.682195
17.54	0.669106
17.55	0.66351
17.56	0.664489
17.57	0.661068
17.58	0.676962
17.59	0.681179
17.6	0.668816
17.61	0.674416
17.62	0.682622
17.63	0.682238
17.64	0.669235
17.65	0.671758
17.66	0.669686
17.67	0.687466
17.68	0.680846
17.69	0.664521
17.7	0.677768
17.71	0.682176
17.72	0.685799
17.73	0.679317
17.74	0.673663
17.75	0.680834
17.76	0.665623
17.77	0.655339
17.78	0.668898
17.79	0.66619
17.8	0.665784
17.81	0.663862
17.82	0.672392
17.83	0.650918
17.84	0.671686
17.85	0.653563
17.86	0.651923
17.87	0.654973
17.88	0.662461
17.89	0.659213
17.9	0.66672
17.91	0.659182
17.92	0.644307
17.93	0.65315
17.94	0.649352
17.95	0.64735
17.96	0.642214
17.97	0.64897
17.98	0.656293
17.99	0.661642
18	0.655914
18.01	0.668475
18.02	0.668616
18.03	0.664755
18.04	0.660751
18.05	0.677103
18.06	0.648239
18.07	0.661336
18.08	0.65062
18.09	0.660645
18.1	0.675896
18.11	0.676302
18.12	0.668825
18.13	0.662857
18.14	0.654799
18.15	0.6554
18.16	0.652288
18.17	0.679278
18.18	0.657601
18.19	0.670424
18.2	0.655501
18.21	0.664019
18.22	0.657328
18.23	0.664481
18.24	0.663568
18.25	0.66459
18.26	0.672806
18.27	0.657282
18.28	0.653228
18.29	0.654316
18.3	0.663593
18.31	0.653615
18.32	0.665822
18.33	0.662575
18.34	0.662739
18.35	0.663145
18.36	0.656183
18.37	0.641608
18.38	0.644178
18.39	0.655281
18.4	0.657911
18.41	0.65592
18.42	0.657449
18.43	0.65717
18.44	0.652211
18.45	0.663922
18.46	0.687259
18.47	0.68304
18.48	0.680731
18.49	0.663204
18.5	0.676116
18.51	0.671143
18.52	0.678817
18.53	0.704214
18.54	0.706488
18.55	0.725941
18.56	0.704375
18.57	0.72407
18.58	0.715895
18.59	0.718482
18.6	0.691825
18.61	0.681981
18.62	0.686419
18.63	0.685375
18.64	0.689048
18.65	0.690747
18.66	0.681809
18.67	0.682624
18.68	0.689984
18.69	0.689438
18.7	0.698378
18.71	0.690618
18.72	0.685683
18.73	0.694301
18.74	0.678756
18.75	0.689403
18.76	0.694282
18.77	0.696339
18.78	0.699979
18.79	0.704427
18.8	0.686993
18.81	0.698383
18.82	0.70054
18.83	0.692612
18.84	0.696037
18.85	0.697909
18.86	0.68845
18.87	0.698534
18.88	0.69809
18.89	0.699284
18.9	0.691963
18.91	0.690149
18.92	0.692775
18.93	0.680532
18.94	0.677011
18.95	0.68289
18.96	0.704225
18.97	0.713148
18.98	0.720561
18.99	0.700461
19	0.70448
19.01	0.690314
19.02	0.693446
19.03	0.692002
19.04	0.67249
19.05	0.681682
19.06	0.689063
19.07	0.692012
19.08	0.701218
19.09	0.702035
19.1	0.706887
19.11	0.721435
19.12	0.716088
19.13	0.708009
19.14	0.712219
19.15	0.68975
19.16	0.700224
19.17	0.713374
19.18	0.709119
19.19	0.721113
19.2	0.713819
19.21	0.699785
19.22	0.719664
19.23	0.718179
19.24	0.719369
19.25	0.716906
19.26	0.708184
19.27	0.691096
19.28	0.709527
19.29	0.722268
19.3	0.686021
19.31	0.704117
19.32	0.717391
19.33	0.71049
19.34	0.703345
19.35	0.697318
19.36	0.708056
19.37	0.709276
19.38	0.700442
19.39	0.687686
19.4	0.683875
19.41	0.701807
19.42	0.705381
19.43	0.710905
19.44	0.711697
19.45	0.693653
19.46	0.708793
19.47	0.728307
19.48	0.717268
19.49	0.713419
19.5	0.711263
19.51	0.709364
19.52	0.712924
19.53	0.714739
19.54	0.714002
19.55	0.723471
19.56	0.72384
19.57	0.708322
19.58	0.704201
19.59	0.701538
19.6	0.692194
19.61	0.693074
19.62	0.698153
19.63	0.701022
19.64	0.713224
19.65	0.709474
19.66	0.702899
19.67	0.695322
19.68	0.697972
19.69	0.708807
19.7	0.726673
19.71	0.704445
19.72	0.700877
19.73	0.687404
19.74	0.686457
19.75	0.686076
19.76	0.6939
19.77	0.700596
19.78	0.705524
19.79	0.694766
19.8	0.696051
19.81	0.702595
19.82	0.706338
19.83	0.710309
19.84	0.693007
19.85	0.691507
19.86	0.693184
19.87	0.70147
19.88	0.703507
19.89	0.697907
19.9	0.706718
19.91	0.712362
19.92	0.707004
19.93	0.708237
19.94	0.695923
19.95	0.690535
19.96	0.687035
19.97	0.6929
19.98	0.694804
[truncated: 18,002 more rows]
