# Supplementary material for: SARS-CoV-2 Mutations and COVID-19 Clinical Outcome: Mutation Global Frequency Dynamics and Structural Modulation Hold the Key
Source: Front Cell Infect Microbiol. 2022 Mar 21;12:868414. doi: 10.3389/fcimb.2022.868414 (PMC8978958; doi:10.3389/fcimb.2022.868414)
Supplement: Supplementary Table 4 — Results of Root mean square fluctuation (RMSF) during simulation analysis with respect to the timescale of 200ns. [file Table_4.xlsx]

## Sheet: RMSF_wildtype
Supplementary Table 4 : Results of Root mean square fluctuation (RMSF) during simulation analysis with respect to the timescale of 200ns.
Residue	fluc_wild-type
1	0.6315
2	0.5482
3	0.4991
4	0.4114
5	0.3848
6	0.4032
7	0.4143
8	0.3921
9	0.471
10	0.5321
11	0.5474
12	0.4957
13	0.6015
14	0.6071
15	0.5851
16	0.739
17	0.7812
18	0.7338
19	0.7878
20	0.7674
21	0.6462
22	0.7129
23	0.7884
24	0.7709
25	0.7844
26	0.7656
27	0.6333
28	0.5264
29	0.4375
30	0.4366
31	0.3358
32	0.3558
33	0.2961
34	0.285
35	0.2851
36	0.2852
37	0.3262
38	0.3153
39	0.2738
40	0.2762
41	0.237
42	0.2896
43	0.3216
44	0.3238
45	0.2813
46	0.2847
47	0.2398
48	0.3106
49	0.3007
50	0.2625
51	0.183
52	0.1165
53	0.1222
54	0.1684
55	0.1901
56	0.2041
57	0.2789
58	0.2927
59	0.3564
60	0.3974
61	0.4322
62	0.3701
63	0.327
64	0.2607
65	0.2433
66	0.2168
67	0.2581
68	0.3032
69	0.3366
70	0.293
71	0.2235
72	0.2273
73	0.2097
74	0.2696
75	0.3248
76	0.4272
77	0.4895
78	0.416
79	0.4344
80	0.3797
81	0.4337
82	0.4376
83	0.3367
84	0.3152
85	0.2556
86	0.2478
87	0.2139
88	0.2764
89	0.3066
90	0.3454
91	0.41
92	0.4339
93	0.5505
94	0.6046
95	0.738
96	0.8075
97	0.9182
98	1.0093
99	0.9666
100	0.9724
101	0.8238
102	0.7682
103	0.6601
104	0.529
105	0.4433
106	0.3737
107	0.2873
108	0.2234
109	0.1899
110	0.1614
111	0.203
112	0.2297
113	0.2852
114	0.319
115	0.4209
116	0.5058
117	0.581
118	0.5815
119	0.5072
120	0.5186
121	0.4559
122	0.4296
123	0.4549
124	0.462
125	0.4815
126	0.5088
127	0.4864
128	0.4581
129	0.3968
130	0.3509
131	0.2863
132	0.3045
133	0.2773
134	0.3493
135	0.4319
136	0.5215
137	0.6467
138	0.7041
139	0.6327
140	0.6063
141	0.5831
142	0.5047
143	0.4222
144	0.3456
145	0.2804
146	0.2223
147	0.2715
148	0.2784
149	0.1826
150	0.2263
151	0.2956
152	0.348
153	0.2737
154	0.1683
155	0.1967
156	0.2102
157	0.2063
158	0.2297
159	0.1846
160	0.2204
161	0.2195
162	0.2893
163	0.35
164	0.3621
165	0.2854
166	0.3143
167	0.2646
168	0.2896
169	0.3235
170	0.3161
171	0.2791
172	0.2525
173	0.2182
174	0.2642
175	0.2394
176	0.3083
177	0.3762
178	0.4819
179	0.513
180	0.6089
181	0.7307
182	0.8836
183	0.7858
184	0.7463
185	0.754
186	0.8566
187	0.7774
188	0.8787
189	0.7719
190	0.765
191	0.7303
192	0.573
193	0.6426
194	0.5499
195	0.4077
196	0.316
197	0.2724
198	0.2312
199	0.2343
200	0.2404
201	0.2631
202	0.2602
203	0.272
204	0.3195
205	0.3576
206	0.4066
207	0.4765
208	0.5823
209	0.6044
210	0.5742
211	0.6488
212	0.7081
213	0.5924
214	0.4289
215	0.2927
216	0.258
217	0.255
218	0.2463
219	0.2189
220	0.2117
221	0.2215
222	0.2006
223	0.1826
224	0.1989
225	0.2046
226	0.185
227	0.1871
228	0.2105
229	0.2132
230	0.2053
231	0.2279
232	0.2483
233	0.2777
234	0.3134
235	0.3868
236	0.4089
237	0.5517
238	0.6178
239	0.8232
240	0.946
241	0.8804
242	0.8679
243	0.7941
244	0.7027
245	0.5312
246	0.5476
247	0.4243
248	0.364
249	0.319
250	0.2481
251	0.2387
252	0.2436
253	0.2675
254	0.2526
255	0.2417
256	0.2712
257	0.2672
258	0.2609
259	0.2332
260	0.262
261	0.2677
262	0.2502
263	0.2739
264	0.3043
265	0.3134
266	0.3523
267	0.3593
268	0.2845
269	0.2518
270	0.2188
271	0.2174
272	0.2166
273	0.1951
274	0.1865
275	0.1789
276	0.1696
277	0.157
278	0.1722
279	0.1885
280	0.1881
281	0.2259
282	0.2061
283	0.1683
284	0.1655
285	0.1587
286	0.1647
287	0.1886
288	0.2281
289	0.2199
290	0.2506
291	0.2302
292	0.2079
293	0.2476
294	0.2845
295	0.2744
296	0.3377
297	0.367
298	0.3265
299	0.3859
300	0.3634
301	0.3342
302	0.3921
303	0.3872
304	0.3199
305	0.3297
306	0.3406
307	0.3133
308	0.3099
309	0.3087
310	0.3022
311	0.3519
312	0.3912
313	0.3731
314	0.3681
315	0.4744
316	0.5486
317	0.5296
318	0.6499
319	0.5985
320	0.454
321	0.4314
322	0.3939
323	0.3674
324	0.405
325	0.4325
326	0.4979
327	0.5233
328	0.4728
329	0.4212
330	0.3594
331	0.3539
332	0.3356
333	0.3941
334	0.4454
335	0.4859
336	0.4762
337	0.427
338	0.4748
339	0.5046
340	0.5933
341	0.6593
342	0.7333
343	0.669
344	0.6879
345	0.5834
346	0.5537
347	0.5512
348	0.4893
349	0.4355
350	0.4406
351	0.4202
352	0.3533
353	0.3369
354	0.3528
355	0.3138
356	0.2428
357	0.2286
358	0.2276
359	0.2067
360	0.192
361	0.2368
362	0.223
363	0.2154
364	0.2732
365	0.3003
366	0.291
367	0.249
368	0.2547
369	0.2819
370	0.366
371	0.4439
372	0.4492
373	0.3421
374	0.3671
375	0.4478
376	0.4388
377	0.3483
378	0.3545
379	0.4304
380	0.5022
381	0.4791
382	0.532
383	0.6417
384	0.9115
385	0.9508
386	0.7717
387	0.9089
388	1.1305
389	1.0413
390	1.0997
391	0.9755
392	0.9013
393	0.8156
394	0.7676
395	0.6706
396	0.6883
397	0.7016
398	0.7107
399	0.5501
400	0.502
401	0.6066
402	0.5426
403	0.3818
404	0.455
405	0.508
406	0.3806
407	0.3244
408	0.4386
409	0.4047
410	0.3122
411	0.3882
412	0.4265
413	0.3261
414	0.3084
415	0.2971
416	0.2848
417	0.2873
418	0.2318
419	0.2508

## Sheet: RMSF_recovered
Residue	fluc_Recovered
1	0.5799
2	0.6402
3	0.606
4	0.6162
5	0.6758
6	0.6584
7	0.6856
8	0.6839
9	0.634
10	0.8597
11	0.9615
12	0.8962
13	1.1021
14	1.1775
15	1.0446
16	1.2862
17	1.2519
18	1.0207
19	0.8813
20	0.6816
21	0.5919
22	0.4677
23	0.5215
24	0.6147
25	0.6571
26	0.5997
27	0.6625
28	0.5178
29	0.6617
30	0.5635
31	0.5025
32	0.5193
33	0.5922
34	0.5675
35	0.4894
36	0.4968
37	0.5367
38	0.5556
39	0.5544
40	0.5291
41	0.4647
42	0.4034
43	0.3806
44	0.3259
45	0.2823
46	0.2613
47	0.2791
48	0.3196
49	0.2811
50	0.2123
51	0.2089
52	0.1855
53	0.1561
54	0.1474
55	0.1391
56	0.158
57	0.1805
58	0.2197
59	0.2684
60	0.3202
61	0.3454
62	0.3565
63	0.3346
64	0.2961
65	0.3264
66	0.3067
67	0.3786
68	0.3941
69	0.3255
70	0.2372
71	0.2093
72	0.1794
73	0.1744
74	0.2057
75	0.2326
76	0.315
77	0.392
78	0.3187
79	0.3455
80	0.3178
81	0.3677
82	0.3331
83	0.2278
84	0.223
85	0.1947
86	0.1952
87	0.1814
88	0.196
89	0.1984
90	0.182
91	0.1911
92	0.1931
93	0.2086
94	0.2267
95	0.2765
96	0.3462
97	0.4455
98	0.4423
99	0.3676
100	0.3174
101	0.2718
102	0.2612
103	0.2364
104	0.2098
105	0.219
106	0.202
107	0.1669
108	0.169
109	0.146
110	0.1463
111	0.1705
112	0.1905
113	0.2422
114	0.3117
115	0.2957
116	0.3432
117	0.4099
118	0.4066
119	0.3469
120	0.3362
121	0.3123
122	0.3422
123	0.3186
124	0.3253
125	0.3554
126	0.3463
127	0.3337
128	0.3202
129	0.27
130	0.2541
131	0.2501
132	0.2422
133	0.2195
134	0.2315
135	0.2609
136	0.3344
137	0.3661
138	0.3517
139	0.3744
140	0.3383
141	0.3482
142	0.3405
143	0.3806
144	0.4062
145	0.3201
146	0.3107
147	0.285
148	0.2656
149	0.2481
150	0.3113
151	0.3221
152	0.3251
153	0.2642
154	0.2209
155	0.2565
156	0.1937
157	0.2058
158	0.1869
159	0.1724
160	0.21
161	0.212
162	0.2498
163	0.3125
164	0.3346
165	0.2845
166	0.3033
167	0.3104
168	0.3895
169	0.3616
170	0.3062
171	0.2378
172	0.2141
173	0.1963
174	0.2462
175	0.326
176	0.4674
177	0.4512
178	0.6655
179	0.7237
180	0.6349
181	0.5157
182	0.641
183	0.5704
184	0.4149
185	0.3492
186	0.3629
187	0.4069
188	0.3664
189	0.3355
190	0.3144
191	0.2753
192	0.3076
193	0.2941
195	0.2857
196	0.2807
197	0.3382
198	0.3178
199	0.2963
200	0.3417
201	0.3174
202	0.3688
203	0.3793
204	0.422
205	0.4177
206	0.4553
207	0.3753
208	0.2774
209	0.3274
210	0.3922
211	0.4107
212	0.4148
213	0.3548
214	0.3236
215	0.342
216	0.3114
217	0.3101
218	0.2835
219	0.2667
220	0.2659
221	0.2536
222	0.2356
223	0.2336
224	0.2394
225	0.2282
226	0.2244
227	0.2336
228	0.2317
229	0.2222
230	0.231
231	0.2635
232	0.2656
233	0.2513
234	0.2796
235	0.3436
236	0.4659
237	0.4766
238	0.4736
239	0.6048
240	0.6881
241	0.6392
242	0.7584
243	0.7779
244	0.705
245	0.6328
246	0.6439
247	0.5407
248	0.5197
249	0.4805
250	0.4252
251	0.405
252	0.4225
253	0.3886
254	0.3587
255	0.4022
256	0.4384
257	0.4182
258	0.4688
259	0.4601
260	0.4931
261	0.4513
262	0.408
263	0.4096
264	0.4276
265	0.4444
266	0.5281
267	0.4822
268	0.4083
269	0.4597
270	0.4797
271	0.4791
272	0.4113
273	0.4015
274	0.4789
275	0.4765
276	0.5072
277	0.5033
278	0.5032
279	0.5129
280	0.5198
281	0.5119
282	0.5238
283	0.5213
284	0.4435
285	0.4289
286	0.3538
287	0.3224
288	0.3404
289	0.418
290	0.401
291	0.3454
292	0.3969
293	0.4588
294	0.4165
295	0.4138
296	0.4188
297	0.4478
298	0.4011
299	0.4531
300	0.3971
301	0.345
302	0.3926
303	0.3916
304	0.3055
305	0.3165
306	0.3722
307	0.3377
308	0.2917
309	0.3249
310	0.3337
311	0.3268
312	0.3612
313	0.3632
314	0.3258
315	0.3223
316	0.384
317	0.401
318	0.3741
319	0.3772
320	0.3277
321	0.3278
322	0.3285
323	0.3648
324	0.4182
325	0.4766
326	0.5436
327	0.4237
328	0.3961
329	0.3502
330	0.3049
331	0.2925
332	0.2886
333	0.3101
334	0.3894
335	0.4538
336	0.4713
337	0.4846
338	0.4835
339	0.4688
340	0.569
341	0.5821
342	0.7089
343	0.6284
344	0.642
345	0.522
346	0.4632
347	0.457
348	0.43
349	0.369
350	0.3487
351	0.3459
352	0.3216
353	0.2959
354	0.3021
355	0.302
356	0.2919
357	0.3129
358	0.3549
359	0.3567
360	0.4243
361	0.523
362	0.4352
363	0.3472
364	0.4101
365	0.4778
366	0.6048
367	0.6567
368	0.6068
369	0.6042
370	0.6714
371	0.7648
372	0.7046
373	0.5969
374	0.5174
375	0.608
376	0.6729
377	0.6802
378	0.6073
379	0.5923
380	0.5708
381	0.6616
382	0.6354
383	0.6858
384	0.8276
385	0.7415
386	0.5613
387	0.4611
388	0.3883
389	0.4493
390	0.5029
391	0.4059
392	0.4306
393	0.3845
394	0.231
395	0.2656
396	0.357
397	0.4212
398	0.4837
399	0.4876
400	0.4274
401	0.4506
402	0.486
403	0.4756
404	0.3943
405	0.3295
406	0.3733
407	0.3504
408	0.314
409	0.3455
410	0.3352
411	0.2975
412	0.3728
413	0.4079
414	0.3388
415	0.3839
416	0.4885
417	0.5443
418	0.5235
419	0.488

## Sheet: RMSF_mortality
Residue	fluc_Mortality
1	0.6472
2	0.5367
3	0.4753
4	0.4671
5	0.5035
6	0.3928
7	0.4496
8	0.4789
9	0.3646
10	0.4067
11	0.4429
12	0.3861
13	0.3961
14	0.4067
15	0.3458
16	0.4962
17	0.6534
18	0.636
19	0.5513
20	0.4676
21	0.5469
22	0.5511
23	0.4149
24	0.5805
25	0.6544
26	0.5039
27	0.5568
28	0.382
29	0.3344
30	0.3455
31	0.41
32	0.4379
33	0.6606
34	0.632
35	0.431
36	0.4044
37	0.3541
38	0.2683
39	0.2237
40	0.2273
41	0.2248
42	0.2481
43	0.2872
44	0.2888
45	0.2467
46	0.2337
47	0.2611
48	0.219
49	0.2207
50	0.2346
51	0.2453
52	0.2126
53	0.1914
54	0.1789
55	0.1738
56	0.1749
57	0.1759
58	0.197
59	0.2306
60	0.2618
61	0.281
62	0.3018
63	0.2721
64	0.2383
65	0.2501
66	0.255
67	0.2883
68	0.3225
69	0.3366
70	0.2702
71	0.2212
72	0.2301
73	0.2142
74	0.26
75	0.249
76	0.2888
77	0.3301
78	0.3632
79	0.3074
80	0.3178
81	0.371
82	0.35
83	0.318
84	0.2907
85	0.2356
86	0.2102
87	0.1763
88	0.1912
89	0.1958
90	0.2058
91	0.3021
92	0.2602
93	0.2655
94	0.2646
95	0.2883
96	0.348
97	0.442
98	0.4852
99	0.4612
100	0.3701
101	0.3118
102	0.3047
103	0.2951
104	0.2661
105	0.2123
106	0.1866
107	0.1766
108	0.1614
109	0.1555
110	0.1665
111	0.1866
112	0.2202
113	0.2806
114	0.2466
115	0.2874
116	0.3572
117	0.4207
118	0.3961
119	0.3329
120	0.3777
121	0.3507
122	0.3636
123	0.3391
124	0.3984
125	0.4228
126	0.3848
127	0.3536
128	0.3184
129	0.2631
130	0.2404
131	0.2266
132	0.2411
133	0.2338
134	0.269
135	0.2762
136	0.3641
137	0.4326
138	0.3938
139	0.3651
140	0.3446
141	0.3363
142	0.3365
143	0.301
144	0.3182
145	0.3204
146	0.2353
147	0.2159
148	0.1637
149	0.1715
150	0.1874
151	0.1888
152	0.1889
153	0.1949
154	0.1824
155	0.1813
156	0.202
157	0.2152
158	0.2107
159	0.2051
160	0.2275
161	0.2365
162	0.2836
163	0.3146
164	0.2893
165	0.2505
166	0.2738
167	0.2203
168	0.245
169	0.2939
170	0.2724
171	0.2091
172	0.2201
173	0.2201
174	0.2331
175	0.3008
176	0.3165
177	0.3192
178	0.3173
179	0.3608
180	0.319
181	0.3114
182	0.2748
183	0.243
184	0.2289
185	0.2434
186	0.2283
187	0.2441
188	0.2697
189	0.3089
190	0.2608
191	0.2439
192	0.2151
193	0.2252
194	0.2011
195	0.1908
196	0.1617
197	0.1713
198	0.2182
199	0.3259
200	0.3827
201	0.3929
202	0.3746
203	0.3036
204	0.4124
205	0.4323
206	0.4139
207	0.5055
208	0.5676
209	0.5996
210	0.4705
211	0.4168
212	0.2444
213	0.1984
214	0.1655
215	0.1785
216	0.1782
217	0.178
218	0.1651
219	0.1494
220	0.1521
221	0.1528
222	0.1421
223	0.1381
224	0.1532
225	0.1513
226	0.1479
227	0.1683
228	0.1795
229	0.1733
230	0.1808
231	0.1724
232	0.2534
233	0.2784
234	0.2628
235	0.3725
236	0.4677
237	0.4273
238	0.429
239	0.4589
240	0.5709
241	0.66
242	0.7212
243	0.8016
244	0.7659
245	0.6343
246	0.647
247	0.6101
248	0.6234
249	0.5627
250	0.4308
251	0.3817
252	0.2823
253	0.2499
254	0.3268
255	0.3168
256	0.2323
257	0.1957
258	0.2002
259	0.1781
260	0.2054
261	0.2088
262	0.1891
263	0.1983
264	0.1874
265	0.2101
266	0.2287
267	0.2385
268	0.1943
269	0.1606
270	0.1532
271	0.1564
272	0.1728
273	0.1821
274	0.1827
275	0.1667
276	0.1699
277	0.1711
278	0.1818
279	0.2106
280	0.2246
281	0.2504
282	0.2271
283	0.194
284	0.1869
285	0.1937
286	0.2181
287	0.2303
288	0.2431
289	0.2447
290	0.2744
291	0.2568
292	0.2231
293	0.251
294	0.2729
295	0.2711
296	0.2988
297	0.3108
298	0.295
299	0.3219
300	0.3152
301	0.3071
302	0.3314
303	0.333
304	0.3197
305	0.323
306	0.3507
307	0.3574
308	0.3528
309	0.4055
310	0.4406
311	0.4163
312	0.4213
313	0.3856
314	0.3208
315	0.2961
316	0.2994
317	0.2637
318	0.2045
319	0.18
320	0.1787
321	0.2229
322	0.2318
323	0.2226
324	0.2531
325	0.2576
326	0.2713
327	0.2661
328	0.2214
329	0.2084
330	0.1726
331	0.1774
332	0.1634
333	0.1625
334	0.2087
335	0.2555
336	0.2996
337	0.2982
338	0.3067
339	0.2918
340	0.3312
341	0.3719
342	0.4093
343	0.3964
344	0.4144
345	0.464
346	0.4922
347	0.4871
348	0.4581
349	0.3957
350	0.3766
351	0.3841
352	0.347
353	0.3033
354	0.3108
355	0.307
356	0.263
357	0.2472
358	0.2313
359	0.218
360	0.2152
361	0.2527
362	0.2758
363	0.239
364	0.2663
365	0.2678
366	0.2627
367	0.2611
368	0.2729
369	0.2929
370	0.3549
371	0.471
372	0.5708
373	0.5579
374	0.445
375	0.4622
376	0.4438
377	0.4355
378	0.4746
379	0.4796
380	0.4481
381	0.4262
382	0.4034
383	0.411
384	0.4246
385	0.4285
386	0.4311
387	0.5637
388	0.6332
389	0.5615
390	0.4803
391	0.4539
392	0.5263
393	0.3951
394	0.3648
395	0.343
396	0.3299
397	0.3131
398	0.33
399	0.4134
400	0.3297
401	0.235
402	0.2877
403	0.3319
404	0.2666
405	0.2295
406	0.3054
407	0.3263
408	0.268
409	0.2713
410	0.2684
411	0.2309
412	0.2065
413	0.198
414	0.1972
415	0.1921
416	0.1748
417	0.1726
418	0.1588
419	0.1497
