# Supplementary material for: SARS-CoV-2 Mutations and COVID-19 Clinical Outcome: Mutation Global Frequency Dynamics and Structural Modulation Hold the Key
Source: Front Cell Infect Microbiol. 2022 Mar 21;12:868414. doi: 10.3389/fcimb.2022.868414 (PMC8978958; doi:10.3389/fcimb.2022.868414)
Supplement: Supplementary Data Sheet 1 — GISAID Accession numbers associated with samples used in the Cohort. [file DataSheet_1.xlsx]

## Sheet: gisaid_cohort
Data Sheet 1 : GISAID Accession numbers associated with samples used in the Cohort.
Sample No.	Patient ID	Accession Number																Co-morbidities	Diabetes	Hypertension	Hypothyroidism	Asthma	Hospital stay
1	IGIB11304668	EPI_ISL_9396312
2	IGIB113081309	EPI_ISL_751252
3	IGIB113031421	EPI_ISL_751268
4	IGIB11302975	EPI_ISL_9396313
5	IGIB11303315	EPI_ISL_9396314
6	IGIB11303331	EPI_ISL_9396315
7	IGIB11303332	EPI_ISL_9396316
8	IGIB11303932	EPI_ISL_9396317
9	IGIB1130001	EPI_ISL_641320
10	IGIB1130002	EPI_ISL_641321
11	IGIB1130004	EPI_ISL_641322
12	IGIB1130005	EPI_ISL_641323
13	IGIB1130009	EPI_ISL_641325
14	IGIB1130011	EPI_ISL_641326
15	IGIB1130051	EPI_ISL_641327
16	IGIB1130052	EPI_ISL_641328
17	IGIB1130053	EPI_ISL_641329
18	IGIB1130054	EPI_ISL_641330
19	IGIB1130055	EPI_ISL_641331
20	IGIB1130056	EPI_ISL_641332
21	IGIB1130057	EPI_ISL_641333
22	IGIB1130058	EPI_ISL_641334
23	IGIB1130059	EPI_ISL_641335
24	IGIB1130060	EPI_ISL_641336
25	IGIB1130061	EPI_ISL_641337
26	IGIB1130062	EPI_ISL_641338
27	IGIB1130063	EPI_ISL_641339
28	IGIB1130064	EPI_ISL_641340
29	IGIB1130065	EPI_ISL_641341
30	IGIB1130066	EPI_ISL_641342
31	IGIB1130067	EPI_ISL_641343
32	IGIB1130068	EPI_ISL_641344
33	IGIB1130069	EPI_ISL_641345
34	IGIB1130070	EPI_ISL_641346
35	IGIB1130071	EPI_ISL_641347
36	IGIB1130072	EPI_ISL_641348
37	IGIB1130073	EPI_ISL_641349
38	IGIB1130074	EPI_ISL_641350
39	IGIB1130075	EPI_ISL_641351
40	IGIB1130076	EPI_ISL_641352
41	IGIB1130077	EPI_ISL_641353
42	IGIB1130078	EPI_ISL_641354
43	IGIB1130079	EPI_ISL_641355
44	IGIB1130080	EPI_ISL_641356
45	IGIB1130081	EPI_ISL_641357
46	IGIB1130082	EPI_ISL_641358
47	IGIB1130083	EPI_ISL_641359
48	IGIB1130084	EPI_ISL_641360
49	IGIB1130085	EPI_ISL_641361
50	IGIB1130086	EPI_ISL_641362
51	IGIB1130087	EPI_ISL_641363
52	IGIB1130088	EPI_ISL_641364
53	IGIB1130089	EPI_ISL_641365
54	IGIB1130090	EPI_ISL_641366
55	IGIB1130091	EPI_ISL_641367
56	IGIB1130092	EPI_ISL_641368
57	IGIB1130093	EPI_ISL_641369
58	IGIB1130094	EPI_ISL_641370
59	IGIB1130095	EPI_ISL_641371
60	IGIB1130096	EPI_ISL_641372
61	IGIB1130097	EPI_ISL_641373
62	IGIB1130098	EPI_ISL_641374
63	IGIB1130099	EPI_ISL_641375
64	IGIB1130100	EPI_ISL_641376
65	IGIB11301875	EPI_ISL_5317001
66	IGIB11303565	EPI_ISL_751277
67	IGIB11303573	EPI_ISL_751289
68	IGIB11303760	EPI_ISL_751297
69	IGIB11304392	EPI_ISL_751302
70	IGIB11304400	EPI_ISL_751303
71	IGIB11305043	EPI_ISL_751316
72	IGIB11305571	EPI_ISL_751264
73	IGIB11305615	EPI_ISL_751312
74	IGIB11301874	EPI_ISL_751269
75	IGIB11301959	EPI_ISL_751270
76	IGIB11304639	EPI_ISL_751247
77	IGIB11301715	EPI_ISL_751261
78	IGIB11301835	EPI_ISL_751288
79	IGIB11302541	EPI_ISL_751258
80	IGIB11303588	EPI_ISL_751296
81	IGIB11303663	EPI_ISL_751274
82	IGIB11303963	EPI_ISL_751298
83	IGIB11303980	EPI_ISL_751299
84	IGIB11304171	EPI_ISL_751317
85	IGIB11304239	EPI_ISL_751300
86	IGIB11304384	EPI_ISL_751253
87	IGIB11304386	EPI_ISL_751301
88	IGIB11304410	EPI_ISL_751278
89	IGIB11304423	EPI_ISL_751290
90	IGIB11304428	EPI_ISL_751243
91	IGIB11304453	EPI_ISL_751291
92	IGIB11304567	EPI_ISL_751241
93	IGIB11304570	EPI_ISL_751292
94	IGIB11304579	EPI_ISL_751279
95	IGIB11304644	EPI_ISL_751280
96	IGIB11304645	EPI_ISL_751257
97	IGIB11304655	EPI_ISL_751254
98	IGIB11304669	EPI_ISL_751304
99	IGIB11304690	EPI_ISL_751315
100	IGIB11304763	EPI_ISL_751265
101	IGIB11304767	EPI_ISL_751305
102	IGIB11304768	EPI_ISL_751271
103	IGIB11304769	EPI_ISL_751281
104	IGIB11304857	EPI_ISL_751306
105	IGIB11304871	EPI_ISL_751242
106	IGIB11304885	EPI_ISL_751282
107	IGIB11304886	EPI_ISL_751275
108	IGIB11304887	EPI_ISL_751245
109	IGIB11304903	EPI_ISL_751240
110	IGIB11305015	EPI_ISL_751263
111	IGIB11305017	EPI_ISL_751283
112	IGIB11305020	EPI_ISL_751293
113	IGIB11305028	EPI_ISL_751244
114	IGIB11305034	EPI_ISL_751284
115	IGIB11305044	EPI_ISL_751294
116	IGIB11305065	EPI_ISL_751307
117	IGIB11305069	EPI_ISL_751313
118	IGIB11305072	EPI_ISL_751285
119	IGIB11305082	EPI_ISL_751272
120	IGIB11305086	EPI_ISL_751286
121	IGIB11305164	EPI_ISL_751295
122	IGIB11305171	EPI_ISL_751308
123	IGIB11305181	EPI_ISL_751239
124	IGIB11305188	EPI_ISL_751248
125	IGIB11305231	EPI_ISL_751287
126	IGIB11305269	EPI_ISL_751246
127	IGIB11305576	EPI_ISL_751250
128	IGIB11305608	EPI_ISL_751273
129	IGIB11305635	EPI_ISL_751259
130	IGIB11305641	EPI_ISL_751249
131	IGIB11305763	EPI_ISL_751309
132	IGIB11305764	EPI_ISL_751310
133	IGIB11305766	EPI_ISL_751276
134	IGIB11305767	EPI_ISL_751260
135	IGIB11300693	EPI_ISL_751251
136	IGIB11305680	EPI_ISL_751311
137	IGIB11301775	EPI_ISL_5316968
138	IGIB11302264	EPI_ISL_5316975
139	IGIB113011409	EPI_ISL_5317011
140	IGIB113011563	EPI_ISL_5316934
141	IGIB11301567	EPI_ISL_5316952
142	IGIB11301748	EPI_ISL_5316964
143	IGIB11301792	EPI_ISL_5317014
144	IGIB11301795	EPI_ISL_5317004
145	IGIB11301798	EPI_ISL_5317013
146	IGIB11301829	EPI_ISL_5316905
147	IGIB11301995	EPI_ISL_5316998
148	IGIB11302008	EPI_ISL_5317012
149	IGIB11302237	EPI_ISL_5316892
150	IGIB11302272	EPI_ISL_5316979
151	IGIB11302551	EPI_ISL_5316981
152	IGIB11302922	EPI_ISL_5316960
153	IGIB11302930	EPI_ISL_5316893
154	IGIB113031657	EPI_ISL_5316972
155	IGIB11303311	EPI_ISL_5316938
156	IGIB11303317	EPI_ISL_5316984
157	IGIB11303507	EPI_ISL_5316996
158	IGIB11303523	EPI_ISL_5316966
159	IGIB11303557	EPI_ISL_5316950
160	IGIB11303563	EPI_ISL_5316995
161	IGIB11303580	EPI_ISL_5316948
162	IGIB11303602	EPI_ISL_5316970
163	IGIB11303605	EPI_ISL_5316917
164	IGIB11303642	EPI_ISL_5316930
165	IGIB11303662	EPI_ISL_5316990
166	IGIB11303664	EPI_ISL_5316994
167	IGIB11303711	EPI_ISL_5316987
168	IGIB11303712	EPI_ISL_5316989
169	IGIB11303770	EPI_ISL_5316909
170	IGIB11303788	EPI_ISL_5317007
171	IGIB11303817	EPI_ISL_5316991
172	IGIB11303953	EPI_ISL_5316931
173	IGIB113041443	EPI_ISL_5316978
174	IGIB113041961	EPI_ISL_5316988
175	IGIB113042520	EPI_ISL_5316914
176	IGIB113051662	EPI_ISL_5317006
177	IGIB113052552	EPI_ISL_5316980
178	IGIB113071357	EPI_ISL_5316973
179	IGIB113071549	EPI_ISL_5316974
180	IGIB113071702	EPI_ISL_5316933
181	IGIB113081708	EPI_ISL_5317005
182	IGIB11303355	EPI_ISL_5316963
183	IGIB11303358	EPI_ISL_5316908
184	IGIB11303508	EPI_ISL_5316957
185	IGIB11303596	EPI_ISL_5316985
186	IGIB1040202137	EPI_ISL_4503587
187	IGIB1040206259	EPI_ISL_4503601
188	IGIB1040201433	EPI_ISL_4503605
189	IGIB1040201554	EPI_ISL_4503586
190	IGIB104020265	EPI_ISL_4503606
191	IGIB1040202719	EPI_ISL_4503582
192	IGIB1040202860	EPI_ISL_4503591
193	IGIB104020327	EPI_ISL_4503598
194	IGIB1040204596	EPI_ISL_4503616
195	IGIB1040206373	EPI_ISL_4503609
196	IGIB1040206374	EPI_ISL_4503615
197	IGIB1040206382	EPI_ISL_4503603
198	IGIB1040206488	EPI_ISL_4503595
199	IGIB1040206489	EPI_ISL_4503617
200	IGIB1040206502	EPI_ISL_4503588
201	IGIB1040206504	EPI_ISL_4503597
202	IGIB1040206577	EPI_ISL_4503610
203	IGIB1040206579	EPI_ISL_4503604
204	IGIB1040206583	EPI_ISL_4503589
205	IGIB1040206617	EPI_ISL_4503614
206	IGIB1040206618	EPI_ISL_4503583
207	IGIB1040206619	EPI_ISL_4503600
208	IGIB1040206687	EPI_ISL_4503602
209	IGIB1040206691	EPI_ISL_4503612
210	IGIB1040206693	EPI_ISL_4503590
211	IGIB1040206784	EPI_ISL_4503593
212	IGIB1040206805	EPI_ISL_4503594
213	IGIB1040206878	EPI_ISL_4503584
214	IGIB1040208074	EPI_ISL_4503585
215	IGIB1130003	EPI_ISL_459911
216	IGIB1130008	EPI_ISL_459912
217	IGIB1130012	EPI_ISL_459914
218	IGIB1130013	EPI_ISL_459915
219	IGIB1130016	EPI_ISL_459918
220	IGIB1130017	EPI_ISL_459919
221	IGIB1130018	EPI_ISL_459920
222	IGIB1130019	EPI_ISL_459921
223	IGIB1130021	EPI_ISL_459923
224	IGIB1130023	EPI_ISL_459925
225	IGIB1130029	EPI_ISL_459931
226	IGIB1130030	EPI_ISL_459932
227	IGIB1130031	EPI_ISL_459933
228	IGIB1130032	EPI_ISL_459934
229	IGIB1130033	EPI_ISL_459935
230	IGIB1130034	EPI_ISL_459936
231	IGIB1130035	EPI_ISL_459937
232	IGIB1130036	EPI_ISL_459938
233	IGIB1130037	EPI_ISL_459939
234	IGIB1130038	EPI_ISL_459940
235	IGIB1130039	EPI_ISL_459941
236	IGIB1130040	EPI_ISL_459942
237	IGIB1130041	EPI_ISL_459943
238	IGIB1130042	EPI_ISL_459944
239	IGIB1130043	EPI_ISL_459945
240	IGIB1130044	EPI_ISL_459946
241	IGIB1130045	EPI_ISL_459947
242	IGIB1130046	EPI_ISL_459948
243	IGIB1130047	EPI_ISL_459949
244	IGIB1130048	EPI_ISL_459950
245	IGIB1130049	EPI_ISL_459951
246	IGIB1130050	EPI_ISL_459952

## Sheet: Clinical Data
Data Sheet 1 : Clinical dataset associated with samples used in the Cohort.
Patient ID	E	RdRp	N	Age	Gender	Resident Area	Travel History	Sample Specimen	Collection Date	Symptoms Presented	Temp	BP	SPO2	Pulse/min	Medicine Administered	Contact to NCOVID Patient	Co-morbid Condition	Pregncy report	Hospital stay in days	Respiratory Support	Status	Outcome
IGIB1130001	18.43	17.2	13.93	53	Male	Delhi	-	-	43962	unconcious, unresponsive state	96	-	0	Not palpable	-	-	-	-	0.1	Yes	Dead	Dead
IGIB11301775	27.69	28.16	-	55	Female	-	-	RNA	43994	shortness of breath	97.5	150/90	76	110	HCQ, AZEE, SOLUMEDROL and ENoXAPARINE, CYTOKINE FILTERATION INITIATED and INJ TOCILIZUMABWAS	-	Diabetes and recurrent uti	-	5	Yes	Dead	Dead
IGIB11302264	19.68	20.59	-	69	Male	-	-	RNA	43998	SEVERE breathlessness, feverISH LIKE SENSATION	96	-	96	104	INJ LEVIPIL DOSE MODIFIED 500 MG, FLUID RESTRICTION,INJ ENoXAPARIN 60 MG, SOLUMEDROL DOSE	-	Hypertension and acute ckd	-	6	Yes	Dead	Dead
IGIB11303565	20.03	22.58	-	-	-	Delhi	No	RNA, Whole Blood, Serum	44030	fever and shortness of breath.	98.5	142/56	91	132	-	No	Hypertension, rel allograft recipiet bilateral	-	-	Yes	Dead	Dead
IGIB11303573	27.9	28	-	56	Male	Delhi	-	RNA, Serum, Whole Blood	44041	fever, cough and body ache, shortness of breath	98.6	140/80	98	110	POLYMYXIN, TARGOCID 400 MG, PANTOPRAZOLE 40 MG, ULISTATIN 2, CREMAFFIN, GALVUS MET, AMARYL 1, NR INSULIN, TAB HCQ, TAB SOLUMEDEROL, TAB AZEE, ENoXAPARIN, RAMEDESIVIR, INJ SCORBIX , INJ TAZACT	-	Diabetes and Hypothyroidism	-	32	Yes	Dead	Dead
IGIB11303760	28.64	31.64	-	65	Male	Delhi	No	RNA, Whole Blood, Serum	44015	BACKPAIN, ABDOMIL PAIN and usea	98.4	125/71	97	76	CARCA 3.125MG TAB 1 TABLET PO BID 08 and 20HRS,CEFTRIAXONE 1GM UD VIAL INJ,SOLN 1GM per 1VIAL IV, BID 08 and 20HRS, ECOSPRIN AV 75 per 20MG CAP CAP,ORAL 1 CAPSULE PO, ENoXAPARIN 40mg INJ 40MG , HCQS 200 MG 1X15, LIMCEE TAB 1 TABLET PO BID 08,20HRS, NoRMAL SALINE UD 0.9 percnet 500ML PLASTIC BTL 50 ML per HOUR, IV CONTINUOUS, PARACETAMOL UD 1GM VIAL INJ 1GM IV TID 6,14 and 22HRS), TRAMADOL 50MG pe…	No	sepsis with septic shock, encephalopathy sepic metabolic, uti dcmp,post acid, servere lv dysfunction (lvef,0.35)	-	13	Yes	Dead	Dead
IGIB11304392	21.76	22.39	-	61	Male	Delhi	-	RNA, Serum, Whole Blood	44036	ALTERED SENSORIUM and DROWSINESS and SLURRED SPEECH	-	140/80	-	76	ASCORIL PLUS 120ML SYRUP, BUDECORT RESPULE 1MG 1x5 , COVIFOR 100MG INJECTION INJ , DUOLIN LD RESPULE , ENoXAPARIN 60mg INJ , FORPAR XP INJ , LANTUS 100IU 3ML , LASILACTONE 50MG TAB 50MG , LASILACTONE 50MG TAB 50MG , LEVETIRACETAM UD 500MG INJ, NoVORAPID FLEXPEN 100IU INJ , NUTRIFLEX PERI 1000ML IV BTL PANTOPRAZOLE INJ,PWDR 40MG , PARACETAMOL UD 1G 100ML INJ , PLASMA LYTE A 1000ML , SOLUMEDROL 40M…	-	HTN SINCE 15 YRS UNDER CONTROL WITH ORAL ANTIHYPERTENSIVE, TYPE2 Diabetes MELLITUS SINCE 2 and a half YRS UNDER CONTROL ON OHA,SOCIAL HABITS include ADDICTED TO ALCHOL, SMOKING, and TOBACCO CHEWING -30 YRS	No	7	Yes	Dead	Dead
IGIB11304400	28.96	29.62	-	77	Male	Delhi	-	RNA, Serum, Whole Blood	44028	headache body ache, GIDDINESS	95.8	145/71	92	78	SOLUMEDROL 40 MG , RAMDESIVIR 200 MG IV , TRENEXA 500 MG , ENoXAPARIN 60 MG BD , INJ TOCILIZUMAB , INJ FENTANYL TOTAL 500 MCG , INJ XOLABIN/TARGOCID	-	HTN, HYPOTHYRIODISM	-	12	Yes	Dead	Dead
IGIB11304668	14.69	18.24	-	68	Female	Delhi	-	RNA, Serum, Whole Blood	44027	fever	98	130/80	97	80	TAB OLMET 20 MG , TAB NEBICARD 5 MG , TAB AMARYL 1 MG , TAB GLYCIPHAGE SR 500 MG , CAP ECOSPRIN AV 75 MG , TAB PROTHIADIN 50 MG , TAB ZOLFRESH 10 MG , TAB PETRIL 0.25 MG , CAP LEVOPRAZ 1 OD , SYP LOOZ 20 ML , TAB SHELCAL 500 MG , DYPAR GEL	-	HTN, Diabetes MELLITUS, OLD CVA 20 YEARS BACK, POST BL TKR	-	34	Yes	Dead	Dead
IGIB11305043	15.72	16.5	-	62	Male	Delhi	-	RNA, Serum, Whole Blood	44044	fever, MILD shortness of breath, MULTIPLE EPISODES OF vomiting, LEFT SIDED FLANK PAIN	98.3	170/80	94	80	INJ LABETOLOL 10MG, INJ INSULIN 4UNIT, INJ.FENTANYL 500MCG at IN 40ML, INJFENTANYL 500MCG at IN 40ML, INJ TOCULIZUMAB	-	HTN X, T2DM X 15 YEAR, CKD SINCE 2018, COARSE HEPATIC PARENCHYMA WITH DILATED PV	-	12	Yes	Dead	Dead
IGIB11305571	28.7	28.76	-	64	Male	Delhi	-	RNA, Serum, Whole Blood	44048	fever,, cough WITH MINIMAL EXPECTORATION, ASSOCIATED WITH breathlessness	97	154/70	-	94	TAB PAN 40MG, TAB PARACITAMOL 65O MG, SYP LUPITUSS 10ML, TAB AZEE 500MG, TAB FABIFLU 1800 MG, TAB DOXYCYLINE 100 MG, INJ REMDESIVIR 200 MG, INJ CLEXANE 60 MG,TAB VITAMIN C 500MG, TAB ZINCOVIT 1 TAB	-	Hypertension, Type 2 Diabetes Mellitus, Hypothyroidism	-	8	Yes	LAMA	Dead
IGIB11305615	11.7	13.62	-	50	Male	Delhi	-	RNA, Serum, Whole Blood	44053	DRYNESS OF MOUTH, cough	98.2	143/89	76	72	TEICOPLANIN 400MG UD VIAL INJ, METHYLPREDNISOLONE UD 16MG TAB, ATRACURIUM UD 50MG per 5ML INJ, LANTUS INJ 100 U per ML 10ML VIAL INJ, LOOZ 200ML SYRUP, AMPHOTERICIN B 50MG UD VIALLIP INJ, RIFAXIMIN UD 400MG TAB , CLOTRIMAZOLE UD 1 percent W per W MOUTH PAINT SOLN,TOP 1 percent , RANITIDINE 25MG per ML 2ML UD AMP INJ, ENoXAPARIN 60mg INJ, THIAMINE UD 2ML INJ, SCORBIX GM INJECTION INJ, ZINCOVIT TAB…	-	No	-	20	Yes	Dead	Dead
IGIB1040202137	-	-	-	92	Male	Maharashtra	no	Nasal swab	25569	breathlessness & myalgia	99.8	-	94	-	METHYLPREDNISOLONE, Low molecular weight heparin, Hydroxychloroquine, FABIFLU, REMDESIVIR, IVERMECTIN, ANTIBIOTICS, VITAMIN C, ZINC, VITAMIN D, VITAMIN A	no	no	-	5	Yes	-	Dead
IGIB113081309	19.62	20.89	-	53	Female	-	No	Nasal/Throat Swab	43972	fever, CHILLS ,shortness of breath	100	120/80	85	90	-	-	hypertention, Diabetes	-	16	Yes	Dead	Dead
IGIB113031421	25.41	26.42	-	62	Male	-	No	Nasal/Throat Swab, Blood, PLASMA	43983	cough, fever, DECREASED Urine OUT	100	160/85	88	111	LIMCEE TAB, INSULIN INFUSION, LUPITUS SYRUP, OSELTAMIVIR, POVIDONE IODINE UD GARGLE, ZINCOVIT	-	kco htn,dm,nephropathy ,cad post ptca	-	2	Yes	Dead	Dead
IGIB11301874	25.25	27.21	-	68	Male	Delhi	No	RNA, Whole Blood, Serum	44001	loose stoolS , SHORTNESS OPF BREATH , DECREASE APPETITE ABDOMIL PAIN , fever , cough	98.2	126/70	96	78	DEXAMETHASONE 4MG , FEBUXOSTAT UD 80MG, ONDANSETRON 2MG,, OPTINEURON INJ 3ML, OPTINEURON INJ 3ML, PARACETAMOL UD 650MG, PARACETAMOL UD 650MG TAB, ZINCOVIT TAB 1, UDILIV 300 MG, RIFAXIMIN UD 550MG	No	No	-	18	Yes	Dead	Dead
IGIB11301959	21.62	23.75	-	51	Male	Delhi	No	-	43994	fever , MILD cough, cold , breathlessness, cough,DIARRHEA.body ache	98.2	125/89	92	72	AMPHO, POLY-B, LINID, DALTEPARIN, CORDARONE, SOLUMEDROL, PANTOP, OPTINEURON, LANTUS	No	ckd post rel transplant, acute graft rejection post procedure, immuNosuppressants, Hypertension	-	21	Yes	Dead	Dead
IGIB11304639	26.5	26.98	-	67	Male	Delhi	-	RNA, Serum, Whole Blood	44045	fever, CHILLS , BREATHING DIFFICULTY ,DECREASED Urine OUTPUT	-	160/90	-	80	1 DOSE OF TOCULIZUMAB, INJ FORPAR XP, INJ REMDESIVIR, LANTUS	-	Diabetes Mellitus ,Hypertension,CADTVD ,CKD SINGLE KIDNEY	-	16	Yes	Dead	Dead
IGIB1040206259	-	-	-	32	Male	Maharashtra	no	Nasal swab	25569	breathlessness, fever	98.7	-	95	-	METHYLPREDNISOLONE, Low molecular weight heparin, Hydroxychloroquine, FABIFLU, REMDESIVIR, IVERMECTIN, ANTIBIOTICS, VITAMIN C, ZINC, VITAMIN D, VITAMIN A	yes	no	-	7	Yes	-	Recovered
IGIB1130002	22.93	21.54	17.07	50	Male	Delhi	No	Nasal Swab	43960	cough, fever	99	130/80	-	-	HCQ, Azee, LCZ, Dolo 500	-	No	-	0	No	home quarantined	Recovered
IGIB1130003	26.94	25.29	21.26	48	Female	Delhi	No	Nasal Swab	43960	cough, fever	98	120/70	-	-	HCQ, Azee, LCZ, Dolo 501	-	No	-	1	No	home quarantined	Recovered
IGIB1130004	15.93	14.94	11.67	54	Male	Delhi	No	Nasal Swab	43959	fever	99	110/80	-	-	DOLO 650, EZ, Pantocid, LCZ	Yes (colleague)	Hypertension	-	17	No	quarantined at Quarantine- Center	Recovered
IGIB1130005	20.44	19.27	16.09	30	Male	Delhi	No	Nasal Swab	43954	sore throat, fever	100	120/80	-	-	DOLO 650	Yes (office colleague)	No	-	15	No	home quarantined	Recovered
IGIB1130008	25.1	29.29	24.33	24	Female	Haryanana	No	Nasal Swab, Blood, Serum, Plasma	43958	fever, headache sal congestion, body ache	100	130/80	96	96	Tab HCQS, Tab Azithromycin, Tab Vitamins, Povidine Iodine gargles, Syp Looz 15ml PRN	-	No	No	6	Yes	Discharged	Recovered
IGIB1130009	30.14	32.97	26.48	23	Female	Delhi	No	Nasal Swab, Blood, Serum	43958	loose stool and vomiting	98	90/60	99	70	CEFTRIAXONE, DROTAVERINE, DROTAVERINE, ECONoRM, METRONIDAZOLE, PANTOPRAZOLE, ONDANSETRON	Yes (staff nurse)	No	No	3	No	Discharged	Recovered
IGIB1130011	25.12	24.69	20.87	39	Male	Delhi	No	Blood, Nasal Swab	43958	fever, sore throat,	100	130/80	-	-	paracetamol, HCQ, Azithromycin, Vitamins	Yes (office)	No	-	12	No	Discharged	Recovered
IGIB1130012	30.12	34.1	25.92	29	Male	Delhi	No	Nasal Swab, Blood, Serum, Plasma	43952	sore throat , uneasiness , usea ,myalgia with mild headache	97.6	140/80	99	106	Tab HCQS, Tab Azithromycin, Tab Vitamins, Tab Ondansetron, Tab Pantoprazole	Yes ( Max Okhla)	No	-	13	No	Discharged	Recovered
IGIB1130013	27.43	28.89	23.76	28	Male	Delhi	No	Nasal Swab, Blood, Serum, Plasma	43963	sore throat, shortness of breath, cough, body ache	98.6	110/80	100	98	HCQS, AZITHROMYCIN, VITAMINS, TAB ZINCOVIT, TAB UDILIV	-	No	No	6	No	Discharged	Recovered
IGIB1130016	25.61	26.55	22.18	23	Female	Delhi	No	Nasal Swab, Blood, Serum	43960	non, Admitted for dialysis	98	120/70	100	98	HCQ, Azee, Vitamins	No	kidney dialysis	No	No	No	home quarantined	Recovered
IGIB1130017	25	27.92	23.36	29	Female	Delhi	No	Nasal Swab	43972	fever, general weakness, loss of taste, nose block, loss of smell	100	120/80	98	80	Tab HCQS, Tab Azithromycin, Tab Vitamins,	(OT nurse)	No	No	No	No	quarantined	Recovered
IGIB1130018	20.93	25.31	22.31	46	Male	Delhi	Domestic Airline	Nasal Swab	43972	fever, headache	100	130/80	-	-	No Medicine	-	Diabetes	-	No	No	home quarantined	Recovered
IGIB1130019	27.52	35	28.05	23	Male	Delhi	No	Blood	43959	fever, sore throat, loss of smell, loss of taste	98.38	140/90	98	78	HCQ, Azithromycin, vit supliments	No	No	-	5	No	Discharged	Recovered
IGIB1130021	23.62	30.7	24.64	36	Male	Delhi	No	Nasal Swab	43959	admit for foot surgery	98	13/80	-	-	No Medicine	No	No	-	14	No	Discharged	Recovered
IGIB1130023	29.41	35	27.88	68	Male	Delhi	No	Nasal Swab, Serum, Blood, Plasma	43959	difficulty in breathing, cough with sputum	98	160/100	88	123	TAB LINID, CHOLECALCIFEROL, INJ VITAMIN C 1, SYRP LOOZ, INJ SPECIPIME, INJ ENoXAPARIN, TAB CLOZEPAM, INJ HYDROCOT, TAB OSELTAMAVIR, TAB AMLODIPINE, HCQ, INJ PANTOP, INJ LASIX	No	No	-	5	Yes	Discharged	Recovered
IGIB1130029	16.1	16.1	12.89	49	Male	Delhi	No	Blood	43960	fever	96.5 F	110/70	0.97	91	HCQS, Azithromycin, Vitamins and symptomatic magement.	No	Corory artery disease	No	5	No	Discharged	Recovered
IGIB1130030	35.14	35	27.98	32	Female	Delhi	No	Nasal Swab, Serum, Blood	43964	preterm labor pain, backache, abdomil pain	98.9°F	113/77	0.98	96	HCQS, Azithromycin, Vitamins, Tamiflu and symptomatic magement. Tab Thyroxine tab alterte	-	Hypothyroidism	Yes	5	No	Discharged	Recovered
IGIB1130031	32.92	32.59	25.48	24	Female	Delhi	No	Urine	43956	general weakness, malaise, fever, chest pain, anosmia, headache diarrhoea, abdomil pain	95.86	65/60	0.96	62	azithromycin, bifilac cap, HCQS, grinlintus, pentoprazole, paracetamol, tazact, sterofundin	-	No	No	11	No	Discharged	Recovered
IGIB1130032	28.43	27.78	23.23	23	Female	Uttar Pradesh	No	Urine	43956	general weakness, malaise, fever, sore throat, running nose	97.7	120/60	100	73	azithromycin, bifilac cap, HCQS, CEFOLAC 200MG TAB, FORCAN 200MG TAB, TELEKAST L TAB, sterofundin	Yes	No	No	11	No	Discharged	Recovered
IGIB1130033	29.92	29.29	23.85	36	Female	Delhi	No	Nasal Swab, Serum, Blood	43957	fever , abdomil pain, chest pain, anosmia, headache diarrhoea	98.3	110/70	20	99	AZITHRAL, BROMHEXINE, HCQ, OSELTAMIVIR, STEROFUNDIN, PANTOCALM, PARACETAMOL, TELEKAST	-	No	No	20	Yes	Discharged	Recovered
IGIB1130034	28.42	35	25.74	26	Female	Delhi	No	Throat Swab, Serum, Blood, Sputum, Urine	43961	cough, headache diarrhoea	98.6	110/80	100	78	TAB AZITHRAL, INJ OPTINEURON, INJ CEFUROXIME, TAB HCQS, INJ OPTINEURON, TAB PARACETAMOL, CAP ZINC SULFATE,	Yes	No	Yes	3	No	Discharged	Recovered
IGIB1130035	22.91	21.57	17.48	74	Female	Delhi	No	Blood, Urine	43961	diarrhoea, headache	98	115/50	100	46	CFZONE, FUROSEMIDE, ONDANSETRON, OSELTAMIVIR, OSELTAMIVIR, HCQ, THIAMINE UD	No	Bradycardia	No	5	Yes	Discharged	Recovered
IGIB1130036	20.14	19.1	15.75	61	Male	Delhi	No	Nasal Swab, Serum, Blood, Sputum, Urine	43962	shortness of breath, general weakness, fever	98	160/100	78	120	antibiotics tazact, Solumedrol IV, tab levetiracetam, Syp Pegclear, Inj Lantus, Tab Zincovi	No	Trachycardia	-	14	Yes	Discharged	Recovered
IGIB1130037	30.19	29.28	23.7	70	Male	Jharkhand	No	Nasal Swab, Serum, Blood, Sputum,	43962	loose motion, vomiting	98	130/80	100	86	Tab Azee , Tab oseltamivir , Tab Pantop , Tab HCQS , Tab Zincovit, Rapitus, ENoxaparin, inj. HAI, Cholecalciferol	No	Diabetes	-	6	No	Discharged	Recovered
IGIB1130038	27.46	35	26.52	67	Male	Delhi	No	Nasal Swab, Serum, Blood,	43961	shortness of breath	99	130/80	84	85	DOXYCYCLINE, ENoXAPARIN, ESOMEPRAZOLE, HYDROCORTISONE, HCQ, ONDANSETRON, STEROFUNDIN, TAZACT, TEICOPLANIN, THIAMINE UD,	No	No	-	3	Yes	Discharged	Recovered
IGIB1130039	29.32	32.71	26.11	69	Female	Jharkhand	No	Nasal Swab, Serum, Blood,	43962	vomiting, poor apetite, general weakess,	97.2	160/90	97	90	Syp Lupitus, Cholecalciferol sachet, Tab pan, Tab Limcee, Cap Zevit	No	No	-	6	No	Discharged	Recovered
IGIB1130040	29.61	30.42	24.91	32	Male	Delhi	No	Nasal Swab, Serum, Blood,	43948	fever with chills, sore throat, vomiting, dry cough,	98.2	130/90	98	84	AZEE, HCQ, ZINCOVIT TAB, OSELTAMIVIR, PAN D, TELEKAST L	No	No	-	13	No	Discharged	Recovered
IGIB1130041	29.12	28.57	24.06	35	Female	Delhi	No	Nasal Swab, Serum, Blood,	43952	headache cough	99	110/80	98	76	AB-FLO-N TABLET, AZEE, HCQ, LIMCEE, OSELTAMIVIR, TELEKAST, PARACETAMOL	-	No	No	12	Yes	Discharged	Recovered
IGIB1130042	26.42	29.6	24.93	55	Female	Delhi	No	Nasal Swab, Serum, Blood,	43952	headache cough	98.2	110/80	98	80	AZEE, HCQ, OSELTAMIVIR, PANTOCID, paracetamol	No	No	-	12	No	Discharged	Recovered
IGIB1130043	25.99	34.1	26.8	26	Female	Delhi	No	Nasal Swab, Serum,	43950	throat pain, cough	99	120/70	98	81	AZEE, OSELTAMIVIR, HCQ, PANTOCID, PARACETAMOL UD	-	No	No	12	No	Discharged	Recovered
IGIB1130044	28.44	29.15	24.37	58	Female	Delhi	No	Nasal Swab, Serum, Blood, Plasma	43948	fever, cough, cold, shortness of breath, exertion	98	110/70	98	100	ACEBROPHYLLINE, ACETYLCYSTEINE, AZEE, ECONoRM, HCQ, OSELTAMIVIR, TELEKAST, PARACETAMOL	-	No	No	14	Yes	Discharged	Recovered
IGIB1130045	34.12	35.35	26.2	24	Female	Haryanana	No	Nasal Swab, Serum, Blood,	43949	fever, cough, cold, shortness of breath, exertion	99	110/70	98	100	ACEBROPHYLLINE UD, AZEE, HCQ, OSELTAMIVIR, TELEKAST L	No	No	-	14	No	Discharged	Recovered
IGIB1130046	29.13	29.31	23.69	20	Female	Uttar Pradesh	No	Nasal Swab, Serum,	43957	headache, cough, throat pain	98.6	110/80	98	83	AZEE, CEFTRIAXONE 2GM UD, OPTINEURON INJ, OSELTAMIVIR, PANTOCID DSR, TELEKAST L TAB	-	No	No	12	No	Discharged	Recovered
IGIB1130047	27.13	33.74	27.31	22	Female	Uttar Pradesh	No	Nasal Swab, Serum, Blood,	43948	moderate to low grade fever, cough, cold, shortness of breath, exertion	101	114/70	98	98	ACEBROPHYLLINE UD, ANTIFLU, AZITHROMYCIN, GRINLINTUS, HCQ, TELEKAST, PARACETAMOL	Yes	No	-	16	No	Discharged	Recovered
IGIB1130048	29.32	33.72	24.92	23	Female	Delhi	No	Nasal Swab, Blood	43952	cough, throat pain, headache	98.6	110/90	98	78	AZEE, CEFTRIAXONE, OPTINEURON INJ, OSELTAMIVIR, PANTOCID, TELEKAST L TAB	Yes	No	No	12	No	Discharged	Recovered
IGIB1130049	29.32	30.94	25.49	23	Female	Delhi	No	Nasal Swab, Serum	43952	throat pain, breathlessness	98.6	100/60	99	78	AZEE, OPTINEURON INJ, OSELTAMIVIR, PANTOCID, Limcee	Yes	Asthma	No	11	Yes	Discharged	Recovered
IGIB1130050	17.99	16.42	12.74	27	Male	Uttar Pradesh	No	Nasal Swab, Serum, Blood	43969	fever, body ache, headache	101.7	120/70	98	126	Tab HCQS, Tab Azithromycin, Tab Vitamins, CEFTRIAXONE, PANTOPRAZOLE, PARACETAMOL, Cap Zincovit	-	No	-	9	No	Discharged	Recovered
IGIB113011409	-	-	-	49	Male	-	No	Nasal/Throat Swab	43989	shortness of breath, fever, cough	98	120/70	94	130	HCQ TAB, AZITHROMYCIN, INJ VIT C, INJ ENoXAPARIN, TAB ZINCOVIT, INJ NEUROBIAN, INJ ESOMEPRAZOLE, INJ ULISTATIN, TAB DEXAMETHASON	-	No	-	14	Yes	Discharged	Recovered
IGIB113011563	23.12	24.21	-	49	Male	-	No	Nasal/Throat Swab	43993	fever, CHILLS, body ache	96.2	110/70	97	71	TAB VIT C 500MG,TAB ZINCOVIT, CAP UP RISE,TAB MECOBALAMIN 500 MC	-	-	-	7	No	Discharged	Recovered
IGIB11301567	23.29	24.21	-	30	Male	Delhi	No	RNA, Whole Blood, Serum	44004	shortness of breath, fever, cough	98.2	150/100	94	122	TAB HCQS, TAB AZITHROMYCIN, TAB VITAMINS, SUS SOLUMEDROL, TAB ZINCOVIT, TAB LIMCEE, TAB PARACETAMOL, INJ TORASEMIDE, TAB ZINCOVIT, TAB , TAB NEKSIUM, INJ ENoXAPARIN, TAB METHYLPREDNISOLONE, INJ SCORBIX, TAB NEUROBION FORTE, GLYCERIN ICTHAMMOL, TAB MONTEK	No	No	-	24	Yes	Discharged	Recovered
IGIB11301715	31.01	31.29	-	66	Female	Delhi	No	RNA, Whole Blood, Serum	44008	body ache, headache	99	160/80	98	98	TAB VIT C 500MG, TAB A TO Z, TAB IVABRAD 5 MG, TAB DYTOR 60 MG, INJ ENCLEX 40 MG, TAB DEPLLAT A 150, TAB LIGLIPTIN 5 MG, TAB THYROX 100 MCG, INJ ERYPRO 4000 SQ	No	Hypertension, Diabetes mellitus, bronchial Asthma, corory artery disease,thyroid disorder, lv dysfunction, ckd 5 on mhd	No	18	Yes	Discharged	Recovered
IGIB11301748	22.59	23.12	-	23	Female	-	-	RNA	43992	fever, cough	98.2	100/60	98	98	HCQS, AZITHROMYCIN, VITAMINS, ELECTRAL LIQUID, POVIDONE IODINE GARGLE, MONTAIR-LC, SYP LUPITUS	-	No	-	17	No	Discharged	Recovered
IGIB11301792	26.53	27.12	-	61	Male	-	-	RNA	43927	DRY cough, fever	98.6	120/80	97	82	Tab. Ceftum 500 mg,Tab. Neksium 40 mg,Tab. Dolo 650 mg,Tab. RiconiaG 1,Syp. Looz 20 ml	-	No	-	20	Yes	Discharged	Recovered
IGIB11301795	25.12	26.11	-	70	Male	Delhi	No	RNA, Whole Blood, Serum	44011	fever and shortness of breath.	96.3	140/80	95	96	TAB HCQS 400 MG TWICE DAILY ON FIRST DAY THEN ONCE DAILY FOR 4 DAYS, TAB AZITHROMYCIN 500 MG ONCE DAILY FOR 5 DAYS, TAB OSELTAMIVIR 75 MG TWICE DAILY, TAB VITAMINS, TAB AZILSARTAN, TAB TRAJENTA-DUO, INJ ULISTATIN, INJ SCORBIX, TAB ZINCOVIT, INJ RYZODEG, SUS SOLUMEDROL, TAB PANTOCID, POVIDONE IODINE GARGLE, TAB CROCIN, INJ ACTRAPID, FORPAX XP 2.25 TDS and OTHER SYMPTOMATIC MAGEMENT. TOCILIZULIMAB …	No	Diabetes mellitus, Hypertension	-	18	Yes	Discharged	Recovered
IGIB11301798	22.62	23.52	-	63	Female	-	-	RNA	43990	fever and shortness of breath	98	110/70	60	104	AZEE, DUOVA INHALER, ESOMEPRAZOLA, LIMCEE, ONDANSETRON, TAZACT, ZINCOVID	-	htn with cad with post ptca	No	14	Yes	Discharged	Recovered
IGIB11301829	23.22	23.59	-	56	Male	-	-	RNA	43997	Grade fever in the range of 99-100, SPO2 fell to 76%-80%, Chest Heaviness and Laboured Breathing	98.6	140/90	95	92	HCQ, AZEE, OSELIAMIVIR,VITAMINE, ROSUVASUTATIN, DALITEPARIN, SOLUMEDROL, ZINCOVIT, LIMCEE, TRZACT, ACTRAPID, LUPITUS	-	Diabetes, ckd,dm nephropathy, Hypertension	-	16	Yes	Discharged	Recovered
IGIB11301835	24.76	29.04	-	84	Male	Delhi	-	RNA, Serum, Whole Blood	44016	DRYNESS OF MOUTH ,RESTLESSNESS, DIFFICULTY IN SLEEPING, DIFFICULTY IN BREADTHING, fever	98.1	110/60	90	123	Methylprednisolone, Limcee, Doxophylline ,Looz 20 ml, Neurobion Forte ,Olmesartan 20 mg ,Zincovit Nebulizaton with Duolin, Nebulisation with Foracort ,Pantocid ,Uprise D3 , Amlodipine ,PIRFENEX , Inj clexane 40 mg	-	Hypertension and HYPERCHOLESTEREMIA, COVID 19 PNEUMONIA, ARDS, TYPE 1 RESPIRATORY FAILURE	-	59	Yes	Discharged	Recovered
IGIB11301995	29.41	29.82	-	70	Male	Delhi	No	RNA, Whole Blood, Serum	44008	fever, cough, shortness of breath ON and SWELLING IN BOTH LOWER LIMB	-	168/88	98	88	TAB HCQS, TAB AZITHROMYCIN, TAB VITAMINS, INJ ENoXPARIN, TAB STORVAS, SYP RAPITUS, TAB AMLODEPINE, TAB AZEE, TAB PANTOCID, TAB EBASTINE, TAB GLYCERYL TRINITRATE, TAB FEBUXOSTAT, TAB CLOPIDOGREL, TAB ARKAMIN, POVIDONE, CAP OSELTAMIVIR, CAP ECONoRM, TAB TORASEMIDE	No	ckd stage 5 on mhd, avf creation june 2015, ihd for 27 years, No cag done in past, gouty arthritis since childhood, cataract, bilateral, uraemic peripheral neuropathy , moderate obstructive airways disease, echo 15,10,2016' lvef0.60, No rwma, Admitted from 04,02,2017 to 06,02,2017 for left side atypical chest pain with negative dse, secondary hyperparathyroidism, vitamin d3 deficiency, Blood grou…	-	9	No	Discharged	Recovered
IGIB11302008	21.65	23.57	-	53	Male	Delhi	No	RNA, Whole Blood, Serum	44008	cough, SHORT THROAT, body ache, sal congestion , ILD shortness of breath	98	110/70	99	89	TAB HCQS, TAB AZITHROMYCIN, TAB VITAMINS, ORS POWDER, TAB PARACETAMOL, TAB PANTOPRAZOLE, POVIDONE IODINE, SYP LUPITUS and OTHER SYMPTOMATIC MAGEMENT	No	No	-	14	No	Discharged	Recovered
IGIB11302237	18.74	18.25	-	36	Female	Delhi	No	RNA, Whole Blood, Serum	44004	LOW GRADE fever and sore throat and loose stoolS	97.7	134/90	98	76	TAB HCQS, TAB AZITHROMYCIN, TAB VITAMINS, TAB PANTOPRAZOLE, TAB SACCHAROMYCES BOULARDII, POVIDONE IODINE GARGLE, SYP LUPITUS, TAB PARACETAMOL, SOCLEAR DROPS	No	history of slipped disc 1 year back	No	12	No	Discharged	Recovered
IGIB11302272	20.46	21.5	-	62	Male	-	-	RNA	44003	fever ,cough	97	130/72	95	102	TAB VIT C 500MG,TAB ZINCOVIT 1,TAB GALVUSMET 50,500MG,TAB AMLOGARD 5MG,TAB MEDROL 16MG	-	hypertention, Diabetes mellitus	-	16	Yes	Discharged	Recovered
IGIB11302541	22.95	28.52	-	44	Male	Delhi	No	RNA, Whole Blood, Serum	44018	cough, fever	97.8	145/80	91	84	TAB VIT C 500MG,TAB ZINCOVIT1,TAB MONTAIR-LC, TAB TELMA 40MG, TAB BISOPROLOL 2.5MG, SYP GAVISCON 10ML, TAB CLOZEPAM 0.5MG, TAB MEDROL 16MG, TAB GLYCOMETSR 500MG	No	htn, allergic bronchitis	-	14	Yes	Discharged	Recovered
IGIB11302551	-	-	-	24	Female	-	No	Nasal/Throat Swab	44008	fever	98.4	100/70	96	86	HCQ, AZITHROMYCIN, TAB VITAMINS	-	No	-	11	No	Discharged	Recovered
IGIB11302922	28.11	28.57	-	49	Male	-	No	RNA,Whole Blood, Serum, Plasma	44011	fever, body ache	-	-	-	-	-	Yes	-	-	-	No	Recovered	Recovered
IGIB11302930	14.88	18.72	-	38	Male	-	No	RNA,Whole Blood, Serum, Plasma	44013	fever, body ache, cough, DIZZINESS	-	-	-	-	TAB HCQS, TAB AZITHROMYCIN, TAB VITAMINS, CHOLECALCIFEROL, POVIDONE IODINE GARGLE, TAB PANTOPRAZOLE, SYP LUPITUS	No	-	-	-	No	Recovered	Recovered
IGIB11302975	24.62	28.29	-	47	Female	-	No	RNA,Whole Blood, Serum, Plasma	44019	fever, CHILLS	-	-	-	-	-	No	-	-	-	-	Recovered	Recovered
IGIB113031657	-	-	-	27	Female	-	No	Nasal/Throat Swab	43991	headache GENERAL body ache	97.1	100/60	99	86	HCQ TAB, AZITHROMYCIN, TAB VITAMINS, TAB LIMCEE, TAB PANTOPRAZOLE, TAB PARACETAMOL	-	No	No	11	No	Discharged	Recovered
IGIB11303311	26.36	28.94	-	48	Male	-	No	RNA,Whole Blood, Serum, Plasma	44021	fever, body ache,vomiting	-	-	-	-	-	No	-	-	-	No	Recovered	Recovered
IGIB11303315	23.4	25.61	-	46	Female	-	No	RNA,Whole Blood, Serum, Plasma	44021	fever, sore throat, vomiting, LOSS OF TASTE	-	-	-	-	-	No	thyroid	-	-	-	Recovered	Recovered
IGIB11303317	24.49	26.5	-	43	Male	-	No	RNA,Whole Blood, Serum, Plasma	44021	fever, cough, cold	-	-	-	-	TAB HCQS, TAB AZITHROMYCIN, TAB VITAMINS, CAP BECOSULES, TAB CHOLECALCIFEROL, TAB FABIFLU (STARTED ON 11,07,2020), TAB AMARYL M1, SYP RAPITUS, TAB PARACETAMOL	No	Diabetes	-	-	No	Recovered	Recovered
IGIB11303331	16.93	18.87	-	45	Female	-	No	RNA,Whole Blood, Serum, Plasma	44026	fever	-	-	-	-	Azithromycin, Chloroquine, Zincovid, limsi	Yes	-	-	-	-	Recovered	Recovered
IGIB11303332	16.93	18.87	-	36	Male	-	No	RNA,Whole Blood, Serum, Plasma	44023	DIARRHEA, LOSS OF SMELL	-	-	-	-	Azithromycin, multivitamin, vitamin	No	-	-	-	-	Recovered	Recovered
IGIB11303507	29.35	33.53	-	74	Male	Delhi	No	RNA, Whole Blood, Serum	44013	fever, cough, breathlessness	99.4	180/100	96	118	TAB HCQ BD, TAB AZEE OD, INJ MONoCEF BD, INJ CLEXANE BD, INJ. DEXAMETHASONE BD, INJ. INSULIN AS PER SLIDING SCALE, INJ. LABETALOL 10 MG IN 10 ML SLOWLY, INJ. PCM 1 GM I,V STATandTHEN SOS NJ. HIR 6 UNIT I,V STAT, INJ. PAN 40 MG BD, INJ. CLEXANE 60 MG BD, INJ. DEXAMETHASONE 4VMG BD, SYP LUPITUSS 10ML THRICE DAILY NIA NG TUBE	Yes (direct contact patient, exposure to active environment, healthcare professiol)	Diabetes mellitus, hypertention	-	-	Yes	still hospitalized	Recovered
IGIB11303523	21.67	25.47	-	43	Male	Delhi	No	RNA, Whole Blood, Serum	43989	fever , cough, breathlessness	96.6	111/60	96	74	TAB DOXYCYLINE 100 MG ,TAB PANTOCID 40 MG , TAB ALLES Q 1, TAB TAB VIT C 500MG,TAB VITOXY AZ 1, SYP LUPITUS 10 ML, TAB DOLO 650 MG	No	No	-	7	No	Discharged	Recovered
IGIB11303557	28.28	29.36	-	69	Male	Delhi	No	RNA, Whole Blood, Serum	44027	fever and shortness of breath	98.4	130/70	94	124	SYMPTOMATIC MAGEMENT	No	cervical spondylitis	-	27	Yes	Discharged	Recovered
IGIB11303563	23.3	26.39	-	61	Male	Delhi	No	RNA, Whole Blood, Serum	44018	fever, cough	96.6	120/70	95	74	Tab MethylPrednisolone 16 mg,Cap Romega 4G, Tab Limcee, Cap Rostrum D, Cap Zicovit, Tab Crocin 650mg	No	-	-	18	Yes	Discharged	Recovered
IGIB11303580	26.71	28.02	-	40	Male	Delhi	No	RNA, Whole Blood, Serum	44027	fever, body ache, WEAKNESS, BREATHLESS, loose stoolS	98.6	125/87	95	120	TAB HCQS, TAB AZITHROMYCIN, TAB VITAMINS, INJ LANTUS, INJ COVIFOR, INJ ENoXAPARIN, INJ SOLUMEDROL, INJ SCORBIX, POVIDONE IODINE GARGLE, SYP RAPITUS, TAB ZINCOVIT, TAB PARACETAMOL, INJ ACTRAPID FLEXPEN, ECONoRM SACHET	No	Diabetes mellitus, eczema	-	25	Yes	Discharged	Recovered
IGIB11303588	28.9	27.28	-	58	Male	Delhi	No	RNA, Whole Blood, Serum	44025	fever (ON and OFF), cough WITH MINIMAL EXPECTORATION	96.7	140/82	97	92	TAB HCQS, TAB AZITHROMYCIN, TAB VITAMINS, TAB PANTOPRAZOLE, POVIDONE IODINE GARGLE, SYP LUPITUS, TAB PARACETAMOL, TAB OSELTAMIVIR 75MG, TAB ZINCOVIT	No	tb att completed 15 days bac	-	12	No	Discharged	Recovered
IGIB11303602	27.07	32.81	-	64	Male	Delhi	No	RNA, Whole Blood, Serum	44018	sore throat, HIGH D-DIMER	96.4	121/78	98	114	TAB VIT C 500MG, TAB ZINCOVIT, TAB AMLO 5 MG, TAB METOLAR-XR 25MG, CAP URIMAX 0.4MG, TAB THYRONoRM 12.5MCG, TAB THYRONoRM 12.5MCG	No	bph	-	8	No	Discharged	Recovered
IGIB11303605	24.13	27.91	-	60	Female	Delhi	No	RNA, Whole Blood, Serum	44013	CHEST PAIN, fever	96.6	145/87	99	81	TAB HCQS, TAB AZITHROMYCIN, TAB VITAMINS, CAP CHOLECALCIFEROL, TAB APLRAZOLAM, TAB DEXAMETHASONE, TAB PANTOCID, TAB PARACETAMOL, TAB OLMESARTAN, TAB FABIFLU	No	No	-	7	No	Discharged	Recovered
IGIB11303642	14.63	17.13	-	40	Male	Delhi	No	RNA, Whole Blood, Serum	44015	fever, cough	97	120/72	95	99	TAB VIT C 500MG , TAB ZINCOVIT, TAB FABIFLU 200 MG, TAB JARDIANCE , TAB INJ LANTUS 50 UNIT, INJ NoVORAPID 20 U, TAB GLYCOMET-SR 500 MG, TAB ISOSORBIDE MONoNITRATE 30 MG, TAB METOLAR-XL50 MG, TAB ECOSPRIN75 MG, TAB ROSUVAS 10 MG, TAB TELMA 40 MG, CAP PREGABIN 75 MG, TAB THYRONoMRM 125 MCG, TAB TAYO 60 K	No	type,ii Diabetes mellitus, Hypertension, corory artery disease,post ptca 2014, Hypothyroidism	-	9	No	Discharged	Recovered
IGIB11303662	29.89	28.99	-	68	Male	Delhi	No	RNA, Whole Blood, Serum	44027	fever, DRY cough and body ache	98	130/80	97	78	TAB HCQS, TAB AZITHROMYCIN, TAB VITAMINS, INJ COVIFOR, INJ SCORBIX, INJ SOLUMEDROL,INJ ENoXAPARIN, SYP CREMAFFIN, SYP LUPITUS, POVIDONE IODINE GARGLE, INJ FORPAR, INJPOLY B,TAB LIMCEE, TAB ZINCOVIT	No	No	-	32	Yes	Discharged	Recovered
IGIB11303663	27.44	31.76	-	44	Male	Delhi	No	RNA, Whole Blood, Serum	44018	cough, fever	97.8	145/80	91	84	TAB VIT C 500MG, TAB ZINCOVIT 1, TAB MONTAIR LC, TAB TELMA 40MG, TAB BISOPROLOL 2.5MG, SYP GAVISCON 10ML, TAB CLOZEPAM 0.5MG ,TAB MEDROL 16MG, TAB GLYCOMET SR 500MG	No	htn, allergic bronchitis	-	14	Yes	Discharged	Recovered
IGIB11303664	-	-	-	51	Male	-	No	Nasal/Throat Swab	43972	shortness of breath,DIAPHORESIS,RESTLESSNESS and uneasiness	98.4	130/80	98	77	TAB VIT C 500MG, TAB ZINCOVIT 1, TAB LCZ 5 MG, TAB CETAPIN XR 500 MG, TAB MAGNoRATE 500 MG, TAB DYTOR 10 MG, TAB TELMA 40 MG, TAB MONTAIR	-	Hypertension, Diabetes mellitus, dyslipidemia	-	21	No	Discharged	Recovered
IGIB11303711	20.46	23.92	-	31	Male	Delhi	No	RNA, Whole Blood, Serum	44013	cough, body ache, THROAT DISCOMFORT	98.6	124/68	95	94	TAB VIT C 500MG 1 TAB TAB ZINCOVIT 1 TAB TAB WYSOLONE 30MG TAB PANTOP 40 MG CAP UPRISE 60000 IU	No	No	-	35	No	Discharged	Recovered
IGIB11303712	26.75	34.19	-	61	Male	Delhi	No	RNA, Whole Blood, Serum	44013	fever, cough with expectoration, chest pain, burning micturation, loose stools	98.2	190/80	94	130	TAB HCQS, TAB AZITHROMYCIN, TAB VITAMINS, INJ ENoXAPARIN, CAP OSELTAMIVIR, SYP LUPITUS, POVIDONE IODINE GARGLE, INJ MEROPENEM CHOLECALCIFEROL, TAB PARACETAMOL, TAB PANTOPRAZOLE	No	Hypertension, mi,acs, ckd stage 5	-	8	Yes	Discharged	Recovered
IGIB11303770	23.25	24.62	-	63	Male	Delhi	No	RNA, Whole Blood, Serum	44019	fever and body ache	97.2	100/60	96	92	AB HCQS, TAB AZITHROMYCIN, TAB VITAMINS, INJ ENoXAPARIN, INJ LANTUS, TAB FLECAINIDE, TAB HALOPERIDOL, TAB CARDACE, TAB PANTOPRAZOLE, TAB ATORVASTATIN, CAP OSELTAMIVIR, SYP LUPITUS, INJ DOXYCYCLINE, SYP GAVISCON, INJ ACTRAPID FLEXPEN, TAB BACLOFEN, TAB HALOPERIDOL	No	Diabetes mellitus, Hypertension, dyslipidemia	-	18	No	Discharged	Recovered
IGIB11303788	28.9	17.36	-	77	Male	Delhi	No	RNA, Whole Blood, Serum	44026	fever	97.3	140/80	96	88	TAB HCQS, TAB AZITHROMYCIN, TAB VITAMINS, TAB AMLOGARD, TAB ZINCOVIT, TAB RACIPER, TAN ATORVASTATIN, TAB GABAPIN, TAB MEMANTINE, TAB CLINIDIPINE, TAB LIMCEE, TAB PARACETAMOL	Yes (direct contact patient)	hypertention	-	11	No	Discharged	Recovered
IGIB11303817	26.34	31.38	-	47	Male	Delhi	No	RNA, Whole Blood, Serum	43989	shortness of breath fever and OCCASIOL cough WITH SCANTY AMOUNT OF YELOW COLOURED SPUTUM	98.6	140/100	91	120	AB HCQS, TAB AZITHROMYCIN, TAB VITAMINS, TAB AMARYL M2 ,FORTE, CAP UPRISE D3 60K, TAB TELMA, INJ SOLUMEDROL, INJ ENoXAPARIN, TAB SITAGLIPTIN, TAB JANUMET, INJ LANTUS, INJ COVIFOR, TAB FABIFLU, TAB FORXIGA, INJ TOCILIZUMAB, TAB ZINCOVIT, TAB LIMCEE, INJ PANTOPRAZOLE, INJ TAZACT, SYP LUPITUS, POVIDONE IODINE, TAB PARACETAMOL, INJ TELMA	No	Diabetes mellitus, Hypertension	-	13	Yes	Discharged	Recovered
IGIB11303932	24.69	26.79	-	60	Male	Delhi	No	RNA, Whole Blood, Serum	44022	fever and BLACKOUT, shortness of breath	98.1	140/90	89	86	TAB HCQS, TAB AZITHROMYCIN, TAB VITAMINS, INJ COVIFOR, INJ MEROPENEM, SYP LUPITUS, POVIDONE IODINE GARGLE, TAB PAN, TAB PARACETAMOL, SUS SOLUMEDROL, INJ ENoXAPARIN	No	Hypothyroidism	-	10	Yes	Discharged	Recovered
IGIB11303953	24.59	26.11	-	46	Female	Delhi	No	RNA, Whole Blood, Serum	44027	fever and cough	98.4	110/70	96	78	TAB ZINCOVIT, TAB RACIPER, TAN ATORVASTATIN, TAB GABAPIN, POVIDONE IODINE	No	Diabetes mellitus, Hypothyroidism	-	10	No	Discharged	Recovered
IGIB11303963	26.83	28.52	-	78	Male	Delhi	No	RNA, Whole Blood, Serum	44030	fever and cough, SPUTUM, GENERALISED MALAISE	98.7	130/70	97	78	TAB DOXYCYCLINE 100 MG, TAB PANTOCID 40 MG 1 TAB, TAB MEDROL 8 MG 1	No	osteoarthritis, hbsag positive status	-	12	No	Discharged	Recovered
IGIB11303980	29.48	30.03	-	72	Male	Delhi	-	RNA, Serum, Whole Blood	44035	fever and shortness of breath	98.2	134/63	93	92	POLYMYXIN B, TIGECYCLINE, LEVIPIL, LACOSAMIDE, THIAMINE, PANTOPRAZOLE, ZINCOVIT	-	ENCEPHALOPATHY, SCHIZOPHRENIA, BED SORE GRADE 3, SEPTIC SHOCK	No	28	Yes	Transfered	Recovered
IGIB113041443	22.9	23.21	-	23	Female	-	No	Nasal/Throat Swab, Blood, PLASMA	43983	headache sore throat, fever	98.7	130/70	98	82	-	-	No	No	13	No	Discharged	Recovered
IGIB11304171	25.28	17.11	-	75	Male	Delhi	-	RNA, Serum, Whole Blood	44036	shortness of breath, sore throat, cough FOR and fever	97.6	140/80	97	68	TAB HCQS, TAB AZITHROMYCIN, TAB VITAMINS, TAB FABIFLU, TAB SHELCAL HD, CAP UPRISE D3 60K, K BIND POUCH, TAB ARKAMINE, INJ SOLUMEDTROL, SYP RAPITUS,POVIDONE IODINE GARGLE, TAB FABIFLU, TAB PARACETAMOL, INJ VITAMIN D3	-	Hypertension	-	18	Yes	Discharged	Recovered
IGIB113041961	26.86	31.94	-	73	Male	-	No	Nasal/Throat Swab	43993	fever, usea D VIMITING,LOSS OF APPETITE, WEAKNESS	98	129/80	96	110	TAB VIT C 500MG, TAB SATVIT GOLD,TAB LD BONE K2, SATPRO POWDER, TAB UPRISE, TAB ALLES, TAB MEDROL 8MG, TAB ROSUVASTATIN 20MG, TAB ECOSPRIN 75MG	-	dyslipedmia	-	19	No	Discharged	Recovered
IGIB11304239	18.3	21.06	-	58	Male	Delhi	-	RNA, Serum, Whole Blood	44028	cough	98.4	160/90	95	84	Mucic 600mg , Rapitus 5 ml , Atorlip 10 MG , Cilcar Cilnidipine 5mg , Shelcal Calcium 500mg , Sevelamer Nefita , Orofer XT Iron 1 tab , Cresp 40mcg , Pantoprazole Pantoprazole 40mg , Lantus s/c 10 units , Novorapid s/c 12 units ,Gaviscon 5ml	-	TYPE 2 Diabetes MELLITUS X 30 YEARS, ON INSULIN X 18YEARS, HTN X 20 YEARS, CKD V X 8 to 9 YEARS ON THRICE WEEKLY HEMODIALYSIS X 2 YEARS	No	14	Yes	Discharged	Recovered
IGIB113042520	22.98	23.65	-	46	Male	-	No	Nasal/Throat Swab	44004	fever, cough WITH EXPECTORATION, throat pain, WEAKNESS	97.4	130/80	96	72	TAB AZITHROMYCIN, HCQ, OSELTAMIVIR, TAB VITAMINS, ATORVASTATIN, PARACETAMOL	-	post, ptca	-	11	No	Discharged	Recovered
IGIB11304384	28.23	30.52	-	58	Male	Delhi	-	RNA, Serum, Whole Blood	44032	fever	72	138/72	96	92	TAB VITAMINS, CAP ECOSPRIN, TAB NEBISTAR, TAB TELMISARTAN, CAP CHOLECALCIFEROL, TAB PANTOPRAZOLE, TAB FABIFLU, TAB PARACETAMOL	-	Hypertension ,CORORY ARTERY DISEASE	-	12	Yes	Discharged	Recovered
IGIB11304386	18.86	20.89	-	70	Female	Delhi	-	RNA, Serum, Whole Blood	25569	ASYMPTOMATIC WITH MILD body ache	97.2	147/90	96	90	ATORVAS, ATEN, LIPAGLYN, CALCITRIOL, DEXAMATHASONE, ACALABRUTINIB, LANTUS	-	DM TYPE 2 FOR 25 YRS, HTN FOR 25 YRS, Hypothyroidism, DYSLIPIDEMIA	No	18	No	Discharged	Recovered
IGIB11304410	22.7	23.75	-	46	Male	Delhi	-	RNA, Serum, Whole Blood	44034	fever, cough WITH MINIMAL EXPECTORATION, breathlessness	98.9	114/76	97	98	TAB HCQS, TAB AZITHROMYCIN, TAB VITAMINS, INJ REMDESIVIR, INJ DEXAMETHASONE, TAB IVERMECTOL, CAP DOXY 1 DR FORTE, CAP OSELTAMIVIR, SYP LUPITUS, TAB PAN, TAB PARACETAMOL, INJ ONDANSETRON, INJ ESOMEPRAZOLE	-	No	-	6	No	Discharged	Recovered
IGIB11304423	25.21	27.41	-	63	Male	Delhi	-	RNA, Serum, Whole Blood	44030	fever	98.3	110/82	96	84	TAB HCQS, TAB AZITHROMYCIN, TAB VITAMINS, TAB FABIFLU, INJ ENoXAPARIN, POVIDONE IODINE GARGLE, CAP PAN-D	-	Hypothyroidism	-	5	No	Discharged	Recovered
IGIB11304428	23.68	30.68	-	32	Female	Delhi	-	RNA, Serum, Whole Blood	44031	fever, cough and shortness of breath	96.3	110/80	96	102	TAB AZITHROMYCIN, TAB VITAMINS, INJ TAZACT, INJ ENoXAPARIN, CAP ANTIFLU, TAB PARACETAMOL, POVIDONE IODINE GARGLE, SYP LUPITUS, TAB AMLODIPINE	-	Hypertension ,CKD ON DIALYSIS	No	13	No	Discharged	Recovered
IGIB11304453	27.42	28.93	-	53	Male	Delhi	-	RNA, Serum, Whole Blood	44035	fever and SEVERE headache	97.2	140/90	97	102	TAB HCQS, TAB AZITHROMYCIN, TAB VITAMINS, INJ LANTUS, TAB FABIFLU, INJ ENoXAPARIN, INJ SCORBIX, INJ NoVORAPID, TAB PARACETAMOL, TAB METFORMIN, INJ SCORBIX, TAB DEXAMETHASONE	-	Diabetes MELLITUS	-	10	No	Discharged	Recovered
IGIB11304567	23.92	24.98	-	44	Male	Delhi	-	RNA, Serum, Whole Blood	44041	fever, cough, cold	98.6	110/76	94	80	TAB VITAMINS, TAB PANTOPRAZOLE, TAB FAVIPIRAVIR, SYP MUCAINE, POVIDONE IODINE GARGLE, TAB AZITHROMYCIN, SYP LUPITUS, TAB PARACETAMOL, INJ ENoXAPARIN, INJ LANTUS, INJ ULISTATIN, INJ SCORBIX, TAB VILDAGLIPTIN, TAB METFORMIN, SUSP MUCAINE	-	Diabetes MELLITUS	-	9	Yes	Discharged	Recovered
IGIB11304570	27.15	28.86	-	52	Male	Delhi	-	RNA, Serum, Whole Blood	44039	AZOTEMIA, usea OCC, vomiting POOR APPETITE PROFOUND WEAKNESS CONSTIPATION, HICUPS, fever	-	150/80	95	70	Tab Ceftum 500mg twice daily, Tab Medrol 16mg once a day for 3 days, Inj Clexane 40mg subcutaneously, Tab Minipress XL Prazosin SR 5mg Oral Twice daily,Tab Metoprolol XL 50 MG, Tab Arkapress Clonidine, TabNexiron LP, 1 tab Oral Twice daiLU, Tab Zincovit 1 tab Oral Twice daily, Tab Calcium acetat 667mg, Tab Limcee, Tab Pantocid Pantoprazole 40mg, Tab Isoniazid DT 200mg, Tab Ethambutol 1000mg 1, Ta…	-	Diabetes mellitus type II,Diabetic nephropathy , Severe NPDR , Hypertension , CKD stage 5 on MHD left brachial AVF Feb 2020, Severe anemia	-	21	Yes	Discharged	Recovered
IGIB11304579	23.11	24.19	-	55	Male	Delhi	-	RNA, Serum, Whole Blood	44037	fever, SHORTNESS OF BRTEATH	98.2	118/78	-	88	Tab Udiliv 300 mg, Tab Paracetamol 650mg, tab montelfow once, cap penrab RD once, tab alles 5000 mg once, tab satvit gold once, tab mucic 600 mg	-	No	-	36	Yes	Discharged	Recovered
IGIB11304644	20.16	23.25	-	49	Male	Delhi	-	RNA, Serum, Whole Blood	44037	LOW GRADE fever, MILD cough and SPUTUM, body ache, DECREASED APPETITE and GENERALIZED WEAKNESS	98.6	132/82	94	93	TAB HCQS, TAB AZITHROMYCIN, TAB VITAMINS, SYP RAPITUS, INJ NoVORAPID, TAB FABIFLU, INJ ENoXAPARIN, TAB IVEMECTIN, INJ SCORBIX, TAB DOXYCYCLINE, INJ SOLUMEDROL, TAB CROCIN	-	No	-	14	No	Discharged	Recovered
IGIB11304645	27.52	28.76	-	68	Male	Delhi	-	RNA, Serum, Whole Blood	44043	fever, DRY cough , sore throat , loose stoolS	97.6	134/54	-	85	TAB ZICOVIT, TAB LIMCEE, INJ LANTUS, INJ COVIFOR, INJ ACTRAPID FLEXPEN, INJ ENoXAPARIN, TAB RANITIDINE, INJ SOLUMEDROL, TAB ACALABRUTINIB, 1 UNIT CONVALESCENT PLASMA	-	Diabetes MELLITUS TYPE 2 ,CHOLELITHIASIS WITH CHOLECYSTITIS WITH ADHESIONS FORMED BY STOMACH DUODENUM ,COLON and OMENTUM IN THE PAST	-	10	Yes	Discharged	Recovered
IGIB11304655	29.85	30.25	-	78	Male	Delhi	-	RNA, Serum, Whole Blood	44039	fever, difficulty in breathing and sore throat	-	120/70	-	99	Tab Dexamethasone 4 mg,Tab Zincovit, Tab Limcee 500 mg, Tab Raciper 40 mg	-	Hypertension on Tab Amlong	-	13	Yes	Discharged	Recovered
IGIB11304669	34.64	31.9	-	52	Male	Delhi	-	RNA, Serum, Whole Blood	44032	fever, shortness of breath	98.4	130/80	20	88	TAB VITAMINS, TAB FAVIPIRAVIR, TAB DEXAMETHASONE, INJ ESOMEPRAZOLE, INJ FORPAR XP, SYP LUPITUS, TAB PARACETAMOL, DEXTROMETHORPHAN LOZENGE, INJ ENoXAPARIN and OTHER SYMPTOMATIC MAGEMENT, INJ TOCILIZUMAB, INJ COVIFOR, PLASMA THERAPY 2 UNITS	-	No	-	10	Yes	Discharged	Recovered
IGIB11304690	14.8	16.45	-	58	Male	Delhi	-	RNA, Serum, Whole Blood	44045	fever, cough and shortness of breath	97.3	140/80	98	86	TAB HCQS, TAB AZITHROMYCIN, TAB VITAMINS, TAB GALVUS, CAP OSELTAMIVIR, SYP LUPITUS, POVIDONE IODINE GARGLE, CAP DOXYCYCLINE, INJ TAZACT, TAB PANTOCID, INH MECOBALAMIN, TAB IVERMECTOL, TAB FLURIZINE INJ ARTESUTE	-	Diabetes MELLITUS	-	15	No	Discharged	Recovered
IGIB11304763	23.28	24.06	-	36	Female	Delhi	-	RNA, Serum, Whole Blood	44040	fever, WEEKNEES and DRY cough	97	115/70	98	102	TAB LIMCEE, TAB ZINCOVIT TWICE, SYP RAPITUS ,TAB PANTOCID 40 MG ONCE DAILY, TAB SHELCAL 500 MG, CAP UPRISE D3 60K	-	No	No	9	No	Discharged	Recovered
IGIB11304767	27.88	30.94	-	63	Male	Delhi	-	RNA, Serum, Whole Blood	44037	fever, chills associated with cough	-	170/90	97	100	ABIFLU, HCQ, IVERMECTIN, DOXY, PANTOP, THRONoRM 125, TELMA AM 40, NEBULIZE BUDAMATE BD, METFRRMIN 1000MG BD	-	Diabetes Mellitus type II,Hypertension	-	14	Yes	Discharged	Recovered
IGIB11304768	34.64	36.31	-	30	Male	Delhi	-	RNA, Serum, Whole Blood	44032	cough, fever, SORETHROAT and body ache	97.3	110/70	97	58	TAB VITAMINS, TAB PAN, SYP LUPITUS, CAP OSELTAMIVIR, POVIDONE IODINE, TAB PARACETAMOL, TAB PAN	-	No	-	9	No	Discharged	Recovered
IGIB11304769	22.81	24.78	-	64	Male	Delhi	-	RNA, Serum, Whole Blood	44047	RISING CREATININE , fever 1 EPISODE PRESENT LAST NIGHT	98.2	140/80	98	103	AB HCQS, TAB AZITHROMYCIN, TAB VITAMINS, TAB DOXYCYCLINE, INJ THIAMINE, INJ SOLUMEDROL, INJ DELTEPARIN, TAB FEBUXOSTAT, TAB EBASTINE, INJ LANTUS, INJ SCORBIX, POVIDONE IODINE GARGLE, SYP LUPITUS, INJ CEFTRIAXONE, INJ ESOMEPRAZOLE, INJ NoVORAPID FLEXPEN, TAB AMLODAC, TAB PARACETAMOL	-	Diabetes MELLITUS, Hypertension, ACUTE KIDNEY INJURY 4 YEARS BACK,HISTORY OF PROSTATIC 4 YEAR BACK	-	16	No	Discharged	Recovered
IGIB11304857	25.7	29.94	-	76	Male	Delhi	-	RNA, Serum, Whole Blood	44037	fever, DRY cough and INTERMITTENT shortness of breath	98.5	140/60	66	99	TAB HCQS, TAB AZITHROMYCIN, TAB VITAMINS, INJ COVIFOR, INJ TEICOPLANIN, INJ ENoXAPARIN, SUS SOLUMEDROL, INJ RANITIDINE, SYP LUPITUS, INJ SCORBIX, INJ FORPAR XP, INJ TEICOPLANIN, INJ CALCIROL SACHET	-	Hypertension	-	9	Yes	Discharged	Recovered
IGIB11304871	22.31	24.56	-	51	Male	Delhi	-	RNA, Serum, Whole Blood	44046	fever, DRY cough	99	140/80	96	100	TAB HCQS, TAB AZITHROMYCIN, TAB VITAMINS, TAB CHOLECALCIFEROL, INJ ENoXAPARIN, TAB EBASTINE, TAB DOXYCYCLINE, INJ CEFTRIAXONE, TAB DEXAMETHASONE, TAB IVERMECTOL, TAB FABIFLU, TAB FOLVITE, TAB VEGAZ OD, POVIDONE IODINE GARGLE, INJ ESOMEPRAZOLE, SYP LUPITUS, TAB CROCIN PATIENT ALSO RECIEVED TWO DOSES OF TOCILIZUMAB and TWO SSSIONS OF PLASMA THERAPY	-	No	-	19	Yes	Discharged	Recovered
IGIB11304885	21.38	23.31	-	59	Male	Delhi	-	RNA, Serum, Whole Blood	44030	WEAKNESS and MALAISE, sore throat DISCOMFORT IN BREATHING	98.7	130/90	93	126	TAB VITAMINS, INJ ENoXAPARIN, TAB TELMISARTAN, TAB PAN, SYP LUPITUS, TAB FABIFLU, TAB DEXAMETHASONE, INJ SCORBIX, TAB PARACETAMOL	-	Hypertension SINCE 22 YEARS	-	16	Yes	Discharged	Recovered
IGIB11304886	28.73	29.74	-	80	Male	Delhi	-	RNA, Serum, Whole Blood	44052	fever, cough WITH breathlessness	98	135/90	88	88	TAB HCQS, TAB AZITHROMYCIN, TAB VITAMINS, SUS SOLUMEDROL, INJ CERFTRIAXONE, TAB THYROXINE SODIUM CAP PAN D, INJ ENoXPARAIN, INJ THIAMINE, TAB METHYLPREDNISOLONE, SYP POTKLOR	-	Hypothyroidism, HYPERURICEMIA, NoN OLIGURIC AKI ON CKD settling	-	26	No	Discharged	Recovered
IGIB11304887	14.9	17.26	-	69	Male	Delhi	-	RNA, Serum, Whole Blood	44043	fever, CONSTIPATION WITH usea, sore throat	97.8	143/86	95	86	TAB FABIFLU 1800MG, INJ REMDESIVIR 200Mg, INJ TOCILIZUMAB 600MG, TAB DOXYCYCLINE 100MG, TAB IVERMECTINE 12MG, INJ XPINE, INJ TAZACT, INJ AMPHOTERICIN B 250MG, INJ MEROPENEM 2GM IV, INJ ENoXAPARIN, INJ THIAMINE, INJ SCORBIX, INJ SOLUMEDROL, RANITIDINE, INJ ACTRAPID, INJ LANTUS, SYRUP RAPITUS, SYRUP CREMAFFIN,TAB TELMA AM, SYP POTKLOR, INJ KCL	-	Diabetes, Hyprtension	-	25	Yes	Discharged	Recovered
IGIB11304903	25.41	25.24	-	69	Male	Delhi	-	RNA, Serum, Whole Blood	44048	body ache, cough and DEVELOPED shortness of breath	98.8	128/82	96	98	TAB VIT C 500MG, TAB SATVIT GOLD 1, TAB LD BONE K2 1,TAB UPRISE 60,000 UNITS,TAB ALLES 500 MG, TAB METHYL PRED 8 MG, TAB RANITIDINE 150 MG	-	Hypertension ,Diabetes MELLITUS	-	12	Yes	Discharged	Recovered
IGIB11305015	25.98	27.15	-	75	Female	Delhi	-	RNA, Serum, Whole Blood	44038	fever , shortness of breath, DRY cough, THROAT ACHE WITH DRYNESS	98.6	170/100	80	102	TAB VORICOZOLE , FRESUIN HP POWDER, TAB RANTAC, CAP, VIZYLAC, INJ LANTUS, INJ ACTRAPID, SYP POTKLOR, TAB NEUROBION FORTE TAB METHYLPREDNISOLONE, TAB AMLODIPINE, TAB SPIRONoLACTONE, SOCLEAR SAL DROPS, INJ MAGNESIUM SULPHATE, TAB ACALABRUTINIB, INJ REMDESIVIR, POVIDONE IODINE, INJ AMPHOTERICIN, INJ MEROPENEM, SYP LUPITUS, INJ ENoXAPARIN, INJ SCORBIX, INJ SOLUMEDROL, INJ TOCILIZUMAB, INJ THIAMIN	-	Diabetes MELLITUS TYPE II	-	17	Yes	Discharged	Recovered
IGIB11305017	22.23	24.02	-	26	Female	Delhi	-	RNA, Serum, Whole Blood	44047	fever, cough WITH MINIMAL EXPECTORATION	97.7	124/80	97	112	TAB ZINCOVIT, TAB PARACETAMOL, TAB PANTOPRAZOLE, TAB LIMCEE, CALCIROL SATCHET, POVIDONE IODINE	-	No	No	10	No	Discharged	Recovered
IGIB11305020	25.48	27.76	-	36	Male	Delhi	-	RNA, Serum, Whole Blood	44040	fever, CONTINoUS TYPE OF fever, LOW TO MODERATE GRADE fever, shortness of breath , cough WITH sore throat	97.8	150/100	85	132	TAB AMLODAC, INJ ENCLEX, INJ SOLUMEDROL, INJ COVIFOR, SYP LUPITUS, INJ RANITIDINE, INJ SCORBIX, CAP UPRISE D3, INJ TAZACT, BETADINE, TAB ZINCOVIT, TAB AMLODAC, INJ ENoXAPARIN, INJ SOLUMEDROL, INJ ENCLEX	-	Diabetes MELLITUS, Hypertension	-	16	Yes	Discharged	Recovered
IGIB11305028	26.7	27.32	-	39	Male	Delhi	-	RNA, Serum, Whole Blood	44044	fever, MILD cough, MILD shortness of breath	98.7	120/70	97	87	TAB HCQS, TAB AZITHROMYCIN, TAB VITAMINS, TAB PAN, BETADINE, SYP LUPITUS, TAB PARACETAMOL	-	No	-	10	No	Discharged	Recovered
IGIB11305034	21.48	22.74	-	72	Male	Delhi	-	RNA, Serum, Whole Blood	44051	shortness of breath SINCE DRAGGING SENSATION OVER CHEST PRESENT, CONSTIPATION PRESENT OCCASIOL MILD DRY cough and GIDDINES PRESENT, LBA PRESENT	98.1	130/80	97	74	TAB HCQS, TAB AZITHROMYCIN, TAB VITAMINS, INJ COVIFOR, TAB MIRTAZAPINE, INJ DOXYCYCLINE, INJ ENoXAPARIN, TAB PRAMIPEXOLE, TAB URSODEOXYCHOLIC ACID, PULMOCARE POWDER, CAP UPRISE D3, TAB IVERMECOTOL, INJ SALMETEROL, SYP LUPITUS, TAB PANTOPRAZOLE, POVIDONE IODINE GARGLE, TAB CROCIN	-	SICK SINUS SYNDROME, PACEMAKER IN SITU, ESSENTIAL TREMORS, TYPE 2 Diabetes MELLITUS, POST CAG NoN CRITICAL CAD, IBS, OSA ON DOMICILLARY CPA, DEPRESSION	-	17	Yes	Discharged	Recovered
IGIB11305044	26.98	28.33	-	53	Male	Delhi	-	RNA, Serum, Whole Blood	44043	cough and fever and shortness of breath	-	129/84	95	89	INJ COVIFOR, INJ ENCLEX, INJ SOLUMEDROL, TAB ZINCOVIT, INJ FORPAR XP, INJ SCORBIX, INJ RANITIDINE, PC ENEMA, SYP LOOZ, TAB ZINCOVIT	-	COPD BRONCHIAL Asthma	-	9	Yes	Discharged	Recovered
IGIB11305065	26.91	29.84	-	27	Male	Delhi	-	RNA, Serum, Whole Blood	44043	fever, cough WITH EXPECTORATION and GENERALIZED WEAKNESS	98.6	140/80	97	94	TAB AZEE, INJ ENoXAPARIN, INJ COVIFOR, TAB LIMCEE, TAB ZINCOVIT, INJ TAZACT, SYP LUPITUS, CAP PANTOCID DSR, TAB PARACETAMOL, DEXTROMETHORPHAN LOZENGE, INJ ENoXAPARIN	-	Diabetes MELLITUS	-	12	Yes	Discharged	Recovered
IGIB11305069	13.14	15.24	-	65	Male	Delhi	-	RNA, Serum, Whole Blood	44049	breathlessness, fever	-	137/70	96	77	TAB VIT C 500MG, TAB SATVIT GOLD 1, TAB LD BONE K2 1,TAB ALLES 500 MG,TAB THYROXINE SODIUM 100MCG, TAB UPRISE 60,000 UNITS, SYP POTKLOR 15 ML, TAB ALLES 500 MG ,TAB BISOPROLOL 1,TAB ACETYLSALICYCLIC ACID 75MG	-	Diabetes MELLITUS, Hypertension, CHRONIC KIDNEY DISEASE, HEART DISEASE WITH TACHYARRYTHYMIA, Hypothyroidism	-	9	No	Discharged	Recovered
IGIB11305072	20.83	22.43	-	16	Male	Delhi	-	RNA, Serum, Whole Blood	44050	fever	-	100/60	97	97	Tab limcee, Tab zincovit , Tab shelcal 500 mg , Tab Vitoxy forte , Cap Uprise 60k	-	NoNE	-	10	No	Discharged	Recovered
IGIB11305082	26.77	27.7	-	56	Male	Delhi	-	RNA, Serum, Whole Blood	44049	body ache, fever	97.5	100/50	97	68	TAB VIT C 500MG, TAB medrol 32mg, TAB VORICOZOLE 200MG, CAP PANTOP DSR 1, TAB FEXOFEDINE 180MG, TAB AMLODIPINE 10MG, TAB THYROXINE SODIUM 50MCG, TAB ZOLPIDEM 10MG, TAB UPRISE-D3 60K, TAB PARACETAMOL 650 MG	-	Hypertension, Hypothyroidism	-	16	No	Discharged	Recovered
IGIB11305086	23.19	24.12	-	70	Male	Delhi	-	RNA, Serum, Whole Blood	44039	sore throat, cough, ITCHING IN EYes	97.6	110/70	97	87	TAB VIT C 500MG, TAB ZINCOVIT 1,TAB TELMA 40 MG, TAB MEDROL 16 MG, TAB RANTAC 150 MG, TAB CILNIDIPINE 20MG, SYP LUPITUS 10 ML	-	NEWLY DIAGNoSED Hypertension	-	33	No	Discharged	Recovered
IGIB11305164	26.37	27.7	-	50	Male	Delhi	-	RNA, Serum, Whole Blood	44051	fever FOR 100 degree F and MILD body ache	97	120/80	97	88	FABIFLU, TAB ATORVASTATIN, INJ ENoXAPARIN, TAN METFORMIN, CAP SOMPRAZ D, POVIDONE IODINE GARGLE, TAB TELMA, TAB VITAMINS	-	Diabetes MELLITUS, Hypertension	-	8	No	Discharged	Recovered
IGIB113051662	-	-	-	26	Female	-	No	Nasal/Throat Swab	43992	cough WITH MINIMAL EXPECTORATION, sore throat	98.2	120/80	98	76	TAB PAN-D, TAB PARACETAMOL 650 MG, SYR LUPITUS 10 ML, TAB VIT C 500MG, TAB ZINCOVIT 1, TAB AZEE 500MG, TAB HCQ 400MG	-	None	-	6	No	Discharged	Recovered
IGIB11305171	18.3	20.59	-	58	Male	Delhi	-	RNA, Serum, Whole Blood	44052	fever, cough WITH MINIMAL EXPECTORATION ASSOCIATED WITH breathlessness ON and OFF	97.4	138/80	-	95	TAB HCQS, TAB VITAMINS, TAB IVERMECTOL, INJ ESOZ, INJ BUDESONIDE, INJ DEXAMETHASONE, INJ THIAMINE, INJ ENoXAPARIN, TAB DOXYCYCLINE DT, NEB WITH DUOLIN LD, INJ SCORBIX, TAB FABIFLU	-	Diabetes MELLITUS, Hypertension, CORORY ARTERY DISEASE, THYROID DISORDER, COPD ON MDI FOR 15 YEARS	-	17	No	Discharged	Recovered
IGIB11305181	22.09	21.94	-	71	Female	Delhi	-	RNA, Serum, Whole Blood	44051	SORE THORAT and body ache	97	126/80	98	88	TAB VIT C 500MG, TAB ZINCOVIT 1, TAB DEXAMETHASONE 4MG, TAB RANTAC 150 MG, TAB CROCIN 650 MG, TAB DILZEM 60 MG	-	NoNE	-	7	No	Discharged	Recovered
IGIB11305188	24.97	25.35	-	57	Male	Delhi	-	RNA, Serum, Whole Blood	44049	fever WITH RIGORS, DRY cough, OCCASSIOL shortness of breath PRESENT	97.9	180/90	98	82	Cap Cyclosporine 75mg,Tab Wysolone, Prednisolone 20mg,Tab Zincovit, Tab Thyroxine 50mcg, Tab Limcee,Tab Pantocid Pantoprazole 40mg, Tab Concor Bisoprolol,Tab Azoran, Tab Telma Telmisartan 40mg, Tab Amlodac Amlodipine 5mg, Cap Ecosprin Asprin 75mg	-	Hypertension, Diabetes Mellitus type II, Diabetic retiNopathy with poor vision	-	1	No	Discharged	Recovered
IGIB11305231	26.06	25.79	-	31	Female	Delhi	-	RNA, Serum, Whole Blood	44046	fever, body ache, LATERAL SIDE OF CHEST PAIN BILATERALLY, RESTLESSNESS	100	110/60	97	110	TAB VIT C 500MG, TAB DROTIN DS 1, TAB FABIFLU 200MG, TAB ZINCOVIT 1, TAB dolo 650 SOS, SUSP MUCAINE GEL 10ML	-	NoNE	-	5	No	Discharged	Recovered
IGIB113052552	24.62	25.51	-	37	Male	-	No	-	44008	sore throat, MYALGIA	-	-	-	-	-	-	-	-	10	No	Discharged	Recovered
IGIB11305269	13.61	16.21	-	69	Male	Delhi	-	RNA, Serum, Whole Blood	44048	EPISODES OF loose stoolS, vomiting	98.2	160/80	98	84	TAB VIT C 500MG, TAB ZINCOVIT 1,TAB FLUCOZOLE 200MG,TAB WYSOLONE 15MG, TAB AMLOGARD 5MG, CAP PANGRAF, TAB BENFOTIAMINE 100MG, INJ LANTUS 18 UNITS, TAB RANTAC150MG	-	Diabetes MELLITUS 2, Hypertension ,UTI CandIDA TROPICALIS	-	13	No	Discharged	Recovered
IGIB11305576	26.24	27.95	-	57	Male	Delhi	-	RNA, Serum, Whole Blood	44057	fever & cough	97	130/75	98	75	TAB FABIFLU, TAB PARACETAMOL, TAB VITAMINS, INJ ENoXAPARIN, POVIDONE IODINE GARGLE, TAB PANTOPRAZOLE, SYP RAPITUS	-	Diabetes MELLITUS	-	13	No	Discharged	Recovered
IGIB11305608	29.23	29.54	-	66	Female	Delhi	-	RNA, Serum, Whole Blood	44059	body ache and LOSS OF APPETITE, fever	98	108/68	92	68	TAB BISOPROLOL FUMARATE, TAB CILNIDIPINE 5MG, TAB MEDROL 16MG, tab Limcee 500mg, cap zincovit, cap pantop dsr, medrol 8mg	-	Diabetes MELLITUS TYPE 2, Hypertension, CKD	-	10	No	Discharged	Recovered
IGIB11305635	27.17	28.16	-	30	Male	Delhi	-	RNA, Serum, Whole Blood	44053	fever, DIARRHEA INTERMITTENT	-	120/70	99	84	FABIFLU 200 MG TAB, TAB 800 MG PO BID, LIMCEE TAB 1 TABLET, LUPITUS SYRUP, ORAL 5ML, PAN 40MG 40MG, TAB PARACETAMOL 500 MG, ZINCOVIT TAB 1 TABLET	-	No	-	9	No	Discharged	Recovered
IGIB11305641	15.4	16.65	-	74	Male	Delhi	-	RNA, Serum, Whole Blood	44058	fever, shortness of breath	-	120/70	96	80	Tab Methylprednisolone 16mg, Tab Limcee 1 tab, Cap Cholecalciferol, Tab Zincovit,Tab Mirago 50mg, Tab Dytor 10 mg,Tab Zomelis 50mg, Syp Rapitus, Inj Lantus SC 14	-	Diabetes Mellitus, Hypertension	-	6	No	Discharged	Recovered
IGIB11305763	17.07	19.05	-	84	Male	Delhi	-	RNA, Serum, Whole Blood	44059	fever, shortness of breath	98	130/66	96	72	TAB CLARIBID 500MG, TAB VIT C 500MG, TAB ZINCOVIT ,TAB ALLES Q, CAP VITOXY AZ,TAB ECOSPRIN AV 150 and 20MG, TAB VOGLIBOSE, TAB GLYCOMET SR 500MG,TAB GLYCOMET SR 500MG, SYP GAVISCON 10ML, TAB TAYO 60K	-	Diabetes MELLITUS	-	28	Yes	Discharged	Recovered
IGIB11305764	19.84	20.29	-	58	Male	Delhi	-	RNA, Serum, Whole Blood	44056	shortness of breath and cough	97.8	131/71	100	60	TAB HCQS, TAB AZITHROMYCIN, TAB VITAMINS, INJ COVIFOR, TAB NEBICARD, TAB TORASEMIDE, INJ PANTOPRAZOLE, INJ SPECIPIME, INJ THIAMINE, INJ ENoXAPARIN, INJ DEXAMETHASONE, CAP RAMIPRIL, INJ SCORBIX, TAB ZINCOVIT, SYP LUPITUS, POVIDONE IODINE GARGLE	-	Hypertension, AF	-	25	No	Discharged	Recovered
IGIB11305766	19.83	22.82	-	57	Male	Delhi	-	RNA, Serum, Whole Blood	44056	shortness of breath and fever	101	135/90	-	102	TAB PRASUGREL, TAB ACETYLSALICYLIC ACID-DS, INJ RANITIDINE, INJ SCORBIX, INJ COVIFOR, INJ TORASEMIDE, TAB CARCA, INJ SOLUMEDROL, INJ TAZACT, INJ MEROPENEM, INJ TEICOPLANIN, INJ TOCILIZUMAB, INJ ENoXAPARIN	-	Diabetes MELLITUS, Hypertension, CORORY ARTERY DISEASE POST PTCA ON FEB 2020	-	12	No	Discharged	Recovered
IGIB11305767	27.22	28.83	-	67	Male	Delhi	-	RNA, Serum, Whole Blood	44056	fever and SOB SETTLED NoW and cough	97.6	120/80	94	75	INJ COVIFOR, INJ ULISTATIN, TAB CILACAR, INJ ELORES, INJ ENoXAPARIN, INJ SOLUMEDROL, TAB ACETYLCYSTEINE, INJ SCORBIX, TAB HYDROCHLORTHIAZIDE, AMLOGARD, TAB TELMISARTAN, POVIDONE IODINE GARGLE, SYP LUPITUS, TAB THYRONoRM, TAB PARACETAMOL, TAB VITAMINS	-	Hypertension, HYPOTHRYROIDISM, OSA	-	11	Yes	Discharged	Recovered
IGIB11300693	29.04	32.75	-	66	Male	Delhi	No	RNA, Whole Blood, Serum	44017	fever , DRY cough	98	120/80	93	78	TAB VIT C 500MG,TAB ZINCOVIT,TAB MEDROL 16MG	No	No	-	35	Yes	Discharged	Recovered
IGIB113071357	18.54	19.68	-	30	Male	-	No	Nasal/Throat Swab	43987	fever,THROAT IRRITATION	97.7	120/70	100	-	TAB VIT C 500MG, TAB ZINCOVIT 1, SYP GAVISCON 10ML, SYP LUPITUS 10 ML, TAB LCZ 5 MG	-	-	-	10	No	Discharged	Recovered
IGIB113071549	20.53	22.61	-	29	Male	-	No	Nasal/Throat Swab	43984	fever, cold, cough, WEAKNESS	98.9	120/80	98	65	-	-	No	-	28	No	Discharged	Recovered
IGIB113071702	-	-	-	44	Male	-	No	Nasal/Throat Swab	43994	fever, sore throat, body ache	98.8	120/70	96	96	TAB AZITHROMYCIN, HCQ, IVERMECTOL, TAB VITAMINS, CAP ANTIFLU, PARACETAMOL	-	No	-	11	No	Discharged	Recovered
IGIB113081708	-	-	-	30	Male	-	No	Nasal/Throat Swab	43994	fever, DRY cough	100	120/70	95	96	INJ.TAZACT, HCQ, AZITHROMYCIN, TAB IVERMECTOL, ONDENSETRON, OSELTAMIVIR	Yes	No	-	8	No	Discharged	Recovered
IGIB1040201433	-	-	-	13	Male	Maharashtra	no	Nasal swab	25569	asymptomatic	97.3	-	100	-	METHYLPREDNISOLONE, Low molecular weight heparin, Hydroxychloroquine, FABIFLU, IVERMECTIN, ANTIBIOTICS, VITAMIN C, ZINC, VITAMIN D, VITAMIN A	yes	no	-	-	No	-	Recovered
IGIB1040201554	-	-	-	62	Male	Maharashtra	no	Nasal swab	25569	asymptomatic	97.1	-	99	-	Hydroxychloroquine, FABIFLU, ANTIBIOTICS, VITAMIN C, ZINC, VITAMIN D, VITAMIN A	no	no	-	11	No	-	Recovered
IGIB104020265	-	-	-	71	Male	Maharashtra	no	Nasal swab	25569	breathlessness and cough	98.4	-	97	-	METHYLPREDNISOLONE, Low molecular weight heparin, Hydroxychloroquine, FABIFLU, REMDESIVIR, IVERMECTIN, ANTIBIOTICS, VITAMIN C, ZINC, VITAMIN D, VITAMIN A	no	Hypertension,Corory artery bypass Rheumatoid arthritisft	-	-	Yes	-	Recovered
IGIB1040202719	-	-	-	27	Female	Maharashtra	no	Nasal swab	25569	asymptomatic	97.6	-	99	-	METHYLPREDNISOLONE, Low molecular weight heparin, Hydroxychloroquine, FABIFLU, IVERMECTIN, ANTIBIOTICS, VITAMIN C, ZINC, VITAMIN D, VITAMIN A	yes	no	-	-	No	-	Recovered
IGIB1040202860	-	-	-	26	Female	Maharashtra	no	Nasal swab	25569	fever, sore throat	100	-	99	-	METHYLPREDNISOLONE, Low molecular weight heparin, Hydroxychloroquine, FABIFLU, IVERMECTIN, ANTIBIOTICS, VITAMIN C, ZINC, VITAMIN D, VITAMIN A	yes	no	-	-	No	-	Recovered
IGIB104020327	-	-	-	67	Male	Maharashtra	no	Nasal swab	25569	breathlessness and cough	97.6	-	97	-	Hydroxychloroquine, FABIFLU, ANTIBIOTICS, VITAMIN C, ZINC, VITAMIN D, VITAMIN A	no	Hypertension	-	26	Yes	-	Recovered
IGIB1040204596	-	-	-	18	Female	Maharashtra	no	Nasal swab	25569	asymptomatic	97.8	-	98	-	METHYLPREDNISOLONE, Low molecular weight heparin, Hydroxychloroquine, FABIFLU, IVERMECTIN, ANTIBIOTICS, VITAMIN C, ZINC, VITAMIN D, VITAMIN A	yes	no	-	-	No	-	Recovered
IGIB1040206373	-	-	-	14	Male	Maharashtra	no	Nasal swab	25569	asymptomatic	96.7	-	99	-	Hydroxychloroquine, FABIFLU, IVERMECTIN, ANTIBIOTICS, VITAMIN C, ZINC, VITAMIN D, VITAMIN A	yes	no	-	9	No	-	Recovered
IGIB1040206374	-	-	-	18	Female	Maharashtra	no	Nasal swab	25569	asymptomatic	97.8	-	98	-	Hydroxychloroquine, FABIFLU, IVERMECTIN, ANTIBIOTICS, VITAMIN C, ZINC, VITAMIN D, VITAMIN A	yes	no	-	9	No	-	Recovered
IGIB1040206382	-	-	-	40	Female	Maharashtra	no	Nasal swab	25569	fever	99.8	-	97	-	METHYLPREDNISOLONE, Low molecular weight heparin, Hydroxychloroquine, FABIFLU, IVERMECTIN, ANTIBIOTICS, VITAMIN C, ZINC, VITAMIN D, VITAMIN A	no	no	-	12	No	-	Recovered
IGIB1040206488	-	-	-	43	Male	Maharashtra	no	Nasal swab	25569	fever	98.4	-	97	-	Hydroxychloroquine, FABIFLU, IVERMECTIN, ANTIBIOTICS, VITAMIN C, ZINC, VITAMIN D, VITAMIN A	no	no	-	15	No	-	Recovered
IGIB1040206489	-	-	-	53	Male	Maharashtra	no	Nasal swab	25569	breathlessness	97.8	-	96	-	METHYLPREDNISOLONE, Low molecular weight heparin, Hydroxychloroquine, FABIFLU, REMDESIVIR, TOCILIZUMAB, IVERMECTIN, ANTIBIOTICS, VITAMIN C, ZINC, VITAMIN D, VITAMIN A	no	Diabetes mellitus	-	13	Yes	-	Recovered
IGIB1040206502	-	-	-	85	Female	Maharashtra	no	Nasal swab	25569	breathlessness and cough	98.4	-	97	-	METHYLPREDNISOLONE, Low molecular weight heparin, Hydroxychloroquine, FABIFLU, REMDESIVIR, IVERMECTIN, ANTIBIOTICS, VITAMIN C, ZINC, VITAMIN D, VITAMIN A	no	Diabetes mellitus,Ischemic Heart Disease,Hypertension	-	13	Yes	-	Recovered
IGIB1040206504	-	-	-	65	Male	Maharashtra	no	Nasal swab	25569	cough, fever, sore throat	101	-	98	-	METHYLPREDNISOLONE, Low molecular weight heparin, Hydroxychloroquine, FABIFLU, REMDESIVIR, IVERMECTIN, ANTIBIOTICS, VITAMIN C, ZINC, VITAMIN D, VITAMIN A	no	Diabetes mellitus,Hypertension	-	13	No	-	Recovered
IGIB1040206577	-	-	-	40	Male	Maharashtra	no	Nasal swab	25569	sorethroat	98.6	-	98	-	METHYLPREDNISOLONE, Low molecular weight heparin, Hydroxychloroquine, FABIFLU, IVERMECTIN, ANTIBIOTICS, VITAMIN C, ZINC, VITAMIN D, VITAMIN A	no	no	-	14	No	-	Recovered
IGIB1040206579	-	-	-	28	Male	Maharashtra	no	Nasal swab	25569	fever,cough	98.7	-	98	-	Hydroxychloroquine, FABIFLU, IVERMECTIN, ANTIBIOTICS, VITAMIN C, ZINC, VITAMIN D, VITAMIN A	yes	no	-	12	No	-	Recovered
IGIB1040206583	-	-	-	27	Female	Maharashtra	no	Nasal swab	25569	bodyache	99.8	-	99	-	Hydroxychloroquine, FABIFLU, IVERMECTIN, ANTIBIOTICS, VITAMIN C, ZINC, VITAMIN D, VITAMIN A	yes	no	-	12	No	-	Recovered
IGIB1040206617	-	-	-	45	Female	Maharashtra	no	Nasal swab	25569	fever, sore throat	98.7	-	97	-	METHYLPREDNISOLONE, Low molecular weight heparin, Hydroxychloroquine, FABIFLU, IVERMECTIN, ANTIBIOTICS, VITAMIN C, ZINC, VITAMIN D, VITAMIN A	no	no	-	12	No	-	Recovered
IGIB1040206618	-	-	-	50	Male	Maharashtra	no	Nasal swab	25569	breathlessness	99	-	96	-	METHYLPREDNISOLONE, Low molecular weight heparin, Hydroxychloroquine, FABIFLU, REMDESIVIR, IVERMECTIN, ANTIBIOTICS, VITAMIN C, ZINC, VITAMIN D, VITAMIN A	no	Ischemic Heart Disease,Corory artery bypass Rheumatoid arthritisft	-	12	Yes	-	Recovered
IGIB1040206619	-	-	-	64	Male	Maharashtra	no	Nasal swab	25569	anosmia, cough	100	-	97	-	METHYLPREDNISOLONE, Low molecular weight heparin, Hydroxychloroquine, FABIFLU, REMDESIVIR, IVERMECTIN, ANTIBIOTICS, VITAMIN C, ZINC, VITAMIN D, VITAMIN A	no	Hypertension	-	-	No	-	Recovered
IGIB1040206687	-	-	-	63	Male	Maharashtra	no	Nasal swab	25569	fever, bodyache	97.1	-	97	-	METHYLPREDNISOLONE, Low molecular weight heparin, Hydroxychloroquine, FABIFLU, IVERMECTIN, ANTIBIOTICS, VITAMIN C, ZINC, VITAMIN D, VITAMIN A	no	Hypertension,Ischemic Heart Disease	-	12	No	-	Recovered
IGIB1040206691	-	-	-	25	Male	Maharashtra	no	Nasal swab	25569	fever	98	-	98	-	METHYLPREDNISOLONE, Low molecular weight heparin, Hydroxychloroquine, FABIFLU, IVERMECTIN, ANTIBIOTICS, VITAMIN C, ZINC, VITAMIN D, VITAMIN A	no	no	-	11	No	-	Recovered
IGIB1040206693	-	-	-	37	Female	Maharashtra	no	Nasal swab	25569	sorethroat, cough	99.6	-	94	-	METHYLPREDNISOLONE, Low molecular weight heparin, Hydroxychloroquine, FABIFLU, REMDESIVIR, IVERMECTIN, ANTIBIOTICS, VITAMIN C, ZINC, VITAMIN D, VITAMIN A	no	no	-	14	No	-	Recovered
IGIB1040206784	-	-	-	40	Male	Maharashtra	no	Nasal swab	25569	breathlessness	99.2	-	95	-	METHYLPREDNISOLONE, Low molecular weight heparin, Hydroxychloroquine, FABIFLU, REMDESIVIR, IVERMECTIN, ANTIBIOTICS, VITAMIN C, ZINC, VITAMIN D, VITAMIN A	no	no	-	18	Yes	-	Recovered
IGIB1040206805	-	-	-	70	Female	Maharashtra	no	Nasal swab	25569	cough, fever, sore throat	96	-	98	-	METHYLPREDNISOLONE, Low molecular weight heparin, Hydroxychloroquine, FABIFLU, IVERMECTIN, ANTIBIOTICS, VITAMIN C, ZINC, VITAMIN D, VITAMIN A	no	Hypertension	-	18	No	-	Recovered
IGIB1040206878	-	-	-	42	Female	Maharashtra	no	Nasal swab	25569	asymptomatic	98.3	-	97	-	Hydroxychloroquine, FABIFLU, IVERMECTIN, ANTIBIOTICS, VITAMIN C, ZINC, VITAMIN D, VITAMIN A	no	Hypertension	-	13	No	-	Recovered
IGIB1040208074	-	-	-	29	Male	Maharashtra	no	Nasal swab	25569	asymptomatic	97	-	100	-	METHYLPREDNISOLONE, Low molecular weight heparin, Hydroxychloroquine, FABIFLU, IVERMECTIN, ANTIBIOTICS, VITAMIN C, ZINC, VITAMIN D, VITAMIN A	yes	no	-	12	No	-	Recovered
IGIB1130051	16.24	13.6	13.72	29	Male	Delhi	No	Nasal Swab	43985	fever	97.5	140/80	98	90	-	-	No	-	5	No	Admitted	Recovered
IGIB1130052	19.39	18.72	18.98	28	Male	Haryana	No	Nasal Swab	43986	fever	98.3	100/70	98	86	-	-	No	-	5	No	Admitted	Recovered
IGIB1130053	21.79	20.42	19.89	65	Male	Delhi	No	Nasal Swab	43985	fever, cough	98.3	110/70	98	78	-	-	Hypertension, Diabetes	-	5	No	Admitted	Recovered
IGIB1130054	25.79	21.42	21.96	24	Female	Delhi	No	Nasal Swab	43896	fever	98.2	110/79	98	86	-	(Yes (healthcare worker))	No	No	5	No	Admitted	Recovered
IGIB1130055	25.42	24.31	24.65	57	Male	Delhi	No	Nasal Swab	43982	fever	98.5	110/70	98	-	-	-	No	-	4	No	Admitted	Recovered
IGIB1130056	27.13	25.98	25.42	35	Male	Haryana	No	Nasal Swab	43984	fever, malaise, weakness	97.7	120/80	98	89	-	Yes (healthcare worker)	No	-	5	No	Admitted	Recovered
IGIB1130057	17.97	16.58	16.39	78	Male	Delhi	No	Nasal Swab	43985	INTERMIDIATE fever WITH CHILL and RIGORS, LOOSE MOTION	95	130/86	95	92	-	-	DM,HTN,HEART DISEASE FOR WHICH HE UNDERWENT HEART SURGERY 4 YRS BACK	-	5	No	Admitted	Recovered
IGIB1130058	14.98	13	12.98	71	Female	Delhi	No	Nasal Swab	43985	INTERMIDIATE fever WITH CHILL and RIGORS	97.6	120/60	98	88	-	-	Hypertension	No	5	No	Admitted	Recovered
IGIB1130059	28.69	27.32	25.48	68	Female	Delhi	No	Nasal Swab	43986	fever ASSOCIATED WITH CHILLS, RIGORS, sore throat	96.7	120/70	96	88	-	-	DM,HTN,CAD,THYROID DISEASE,TB,COPD	No	4	No	Admitted	Recovered
IGIB1130060	30.09	29.51	28.61	20	Male	Delhi	No	Nasal Swab	43987	MILD GRADE fever WITH CHILLS and RIGORS	97	120/80	95	78	-	-	No	-	4	No	Admitted	Recovered
IGIB1130061	17.98	16.1	15.8	30	Male	Delhi	No	Nasal Swab	43985	fever, HEADAHCE, BODYPAIN,throat pain	98.3	120/80	98	84	-	-	No	-	5	No	Admitted	Recovered
IGIB1130062	22.41	21.05	19.59	58	Female	Delhi	No	Nasal Swab	43986	SORE THROAT, cough	97.6	130/60	99	80	-	-	CAD POST PTCA, HTN	No	5	No	Admitted	Recovered
IGIB1130063	25.69	24.21	23.96	30	Male	Delhi	No	Nasal Swab	43987	RUNNY Nose, fever, breathlessness	98.1	134/80	97	82	-	Yes (healthcare worker)	No	-	5	No	Admitted	Recovered
IGIB1130064	24.1	23.33	21.62	53	Male	Haryana	No	Nasal Swab	43986	fever, MILD ABDOMIL DISCOMFORT	99	140/70	98	88	-	-	No	-	5	No	Admitted	Recovered
IGIB1130065	27.31	25.2	25.11	46	Male	Delhi	No	Nasal Swab	43987	fever, breathlessness	98	130/80	96	87	-	-	SPINECTOMY and CRANIOTOMY IN 2000	-	5	No	Admitted	Recovered
IGIB1130066	20.49	19.63	18.69	29	Male	Delhi	No	Nasal Swab	43986	sore throat, fever, body ache, WEAKNESS	98	110/70	98	78	-	Yes (healthcare worker)	No	-	5	No	Admitted	Recovered
IGIB1130067	31.12	28.92	29.69	32	Female	Delhi	No	Nasal Swab	43986	fever, vomiting, usea, body ache, dry cough	100	120/80	96	78	-	-	No	No	5	No	Admitted	Recovered
IGIB1130068	28.42	25.63	24.82	36	Female	Delhi	No	Nasal Swab	43986	LOW GRADE fever, MILD BREATHLSSNESS, usea, sore throat	98.3	120/80	99	82	-	Yes	Hypothyroidism	No	5	No	Admitted	Recovered
IGIB1130069	31.09	26.42	25.12	18	Female	Delhi	No	Nasal Swab	43987	LOW GRADE fever, MILD BREATHLSSNESS, usea, vomiting, sore throat	98.3	120/80	98	81	-	Yes	No	No	5	No	Admitted	Recovered
IGIB1130070	20.03	18.54	16.93	52	Male	Delhi	No	Nasal Swab	43986	fever, usea	98.2	130/70	96	89	-	-	OBESITY	-	5	No	Admitted	Recovered
IGIB1130071	14.12	13.22	12.63	22	Male	Delhi	No	Nasal Swab	43985	fever, sore throat, cough, body ache	97	122/78	98	75	-	Yes (healthcare worker)	No	-	5	No	Admitted	Recovered
IGIB1130072	23.19	21.06	20.49	24	Female	Delhi	No	Nasal Swab	43987	fever, sore throat	97.6	112/70	100	78	-	Yes (staff nurse)	No	No	5	No	Admitted	Recovered
IGIB1130073	28.16	27.43	25.72	23	Female	Delhi	No	Nasal Swab	43985	fever, sore throat, WEAKNESS	97.8	134/90	98	78	-	Yes (staff nurse)	No	No	5	No	Admitted	Recovered
IGIB1130074	21.16	20.51	19.62	23	Female	Delhi	No	Nasal Swab	43985	fever, LOSS OF APPETITE, WEAKNESS	97.7	92/60	98	78	-	Yes (staff nurse)	No	No	5	No	Admitted	Recovered
IGIB1130075	17.98	16.32	15.44	24	Female	Delhi	No	Nasal Swab	43985	fever, LOSS OF APPETITE, WEAKNESS	97	120/80	97	77	-	Yes (staff nurse)	No	No	5	No	Admitted	Recovered
IGIB1130076	27.61	24.32	22.46	25	Female	Delhi	No	Nasal Swab	43985	fever, cough WITH MINIMAL Blood STREAKED SPUTUM, sore throat	97.6	110/70	96	82	-	-	No	No	5	No	Admitted	Recovered
IGIB1130077	23.19	22.15	21.96	30	Female	Uttar Pradesh	No	Nasal/Throat Swab	43988	fever, cough WITH MINIMAL EXPECTORATION, breathlessness, PALPITATION	98.6	120/70	97	122	-	-	No	No	4	No	Admitted	Recovered
IGIB1130078	25.61	24.72	24.01	69	Female	Delhi	No	Nasal/Throat Swab	43986	fever, DRY cough, breathlessness ON EXERTION	97.4	208/99	94	108	-	-	Hypertension	No	3	No	Admitted	Recovered
IGIB1130079	24.93	23.11	23.5	43	Female	Delhi	No	Nasal/Throat Swab	43986	fever, LOOSE MOTION	99	128/78	95	98	-	-	GENETICALLY SINGLE KIDNEY, Diabetes, Hypertension, HYPERCHOLESTEROLEMIA,	No	3	No	Admitted	Recovered
IGIB1130080	28.18	27.11	28.42	27	Female	Delhi	No	Nasal/Throat Swab	43988	LOW GRADE fever, GENERALIZED WEAKNESS, body ache, headache	98.6	110/70	98	87	-	-	No	No	4	No	Admitted	Recovered
IGIB1130081	20.01	19.95	18.69	29	Female	Delhi	No	Nasal/Throat Swab	43988	fever WITH CHILL, DRY cough, sore throat, SEVERE body ache	99.7	120/80	98	78	-	-	Asthma	No	4	No	Admitted	Recovered
IGIB1130082	26.36	27.21	22.96	62	Male	Delhi	No	Nasal/Throat Swab	43987	fever, DRY cough, sore throat, breathlessness	96.3	110/70	90	100	-	No	PTCA	No	4	Yes	Admitted	Recovered
IGIB1130083	25.11	24.72	23.95	57	Male	Delhi	No	Nasal/Throat Swab	43982	fever, cough, throat pain	98.2	130/80	89	80	-	No	Diabetes, Hypertension, DYSLIPIDEMIA	No	4	Yes	Admitted	Recovered
IGIB1130084	27.32	26.59	25.44	43	Male	Delhi	No	Nasal/Throat Swab	43987	fever WITH CHILL, breathlessness	98.2	130/80	75	84	-	No	Diabetes, Bilateral pneumonia	No	4	Yes	Admitted	Recovered
IGIB1130085	21.01	19.65	18.88	32	Male	Delhi	No	Nasal/Throat Swab	43987	sore throat	97.8	130/80	96	80	-	Yes	CHRONIC SINUSITIS	-	4	No	Admitted	Recovered
IGIB1130086	27.51	24.52	23.19	48	Male	Delhi	No	Nasal/Throat Swab	43988	CHEST PAIN	98.7	120/70	97	90	-	No	CAD	-	4	No	Admitted	Recovered
IGIB1130087	18.32	15.99	14.67	52	Female	Delhi	No	Nasal/Throat Swab	43988	CHEST PAIN, breathlessness	98.3	120/80	98	98	-	-	NoN	No	4	No	Admitted	Recovered
IGIB1130088	23.67	22.98	21.67	60	Male	Delhi	No	Nasal/Throat Swab	43984	fever, breathlessness	98.6	117/78	95	84	-	-	Hypertension	-	4	No	Admitted	Recovered
IGIB1130089	21.1	20.45	19.99	54	Female	Delhi	No	Nasal/Throat Swab	43986	fever, cough, SOB, body ache, sore throat	99.3	128/86	94	90	-	-	Diabetes	No	4	No	Admitted	Recovered
IGIB1130090	24.65	23.19	22.1	32	Male	Delhi	No	Nasal/Throat Swab	43986	ASYMPTOMATIC	98.6	110/70	98	98	-	Yes	No	No	4	No	Admitted	Recovered
IGIB1130091	28.69	27.47	25.92	23	Female	Delhi	No	Nasal/Throat Swab	43988	fever, sore throat, cough	98.3	130/80	97	87	-	Yes	No	No	4	No	Admitted	Recovered
IGIB1130092	20.5	19.63	18.54	24	Female	Delhi	No	Nasal/Throat Swab	43987	BODY PAIN, sore throat	97.4	117/74	98	84	-	Yes	No	No	5	No	Admitted	Recovered
IGIB1130093	14.11	13.12	12.54	62	Male	Delhi	No	Nasal/Throat Swab	43987	fever	96.9	136/80	98	98	-	-	Hypertension	No	5	No	Discharged	Recovered
IGIB1130094	17.93	14.53	14.9	61	Male	Delhi	No	Nasal/Throat Swab	43986	fever, sore throat	100	140/80	99	104	-	(Admitted FOR ischeorectal abscess)	HTN/DM/BA/TB/CAD/THYROID DISORDER	-	5	No	Admitted	Recovered
IGIB1130095	29.11	28.66	25.11	27	Male	Punjab	No	Nasal/Throat Swab	43988	fever, sore throat, cough, headache	98	110/70	98	75	-	Yes (healthcare worker)	No	-	5	No	Admitted	Recovered
IGIB1130096	24.11	23.12	22.15	22	Male	Delhi	No	Nasal/Throat Swab	43987	fever, cough, body ache	98.2	114/76	99	76	-	-	No	-	5	No	Admitted	Recovered
IGIB1130097	28.99	25.67	24.39	73	Male	Delhi	No	Nasal/Throat Swab	43988	intermittent fever , cough with haemoptysis, loss of teste	98.6	140/80	94	80	-	-	CAD POST CABG, PTCA, UNSTABLE ANGI, DM, HTN	-	5	No	Admitted	Recovered
IGIB1130098	23.12	23.72	21.1	47	Male	Delhi	No	Nasal/Throat Swab	43987	fever, CHEST PAIN, SWEATING	97.5	162/99	92	108	-	-	Hypertension, Diabetes	-	5	No	Admitted	Recovered
IGIB1130099	26.1	24.2	21.9	25	Male	Delhi	No	Nasal/Throat Swab	43987	fever, cough, breathlessness	98.5	110/70	97	87	-	Yes (healthcare worker)	No	-	5	No	Admitted	Recovered
IGIB1130100	21.56	19.54	19.39	44	Female	Delhi	No	Nasal/Throat Swab	43987	fever, cough, MYALGIA	98.3	120/80	95	98	-	-	Hypothyroidism	No	4	No	Admitted	Recovered
IGIB11301875	22.5	23.11	-	71	Male	Delhi	No	RNA, Whole Blood, Serum	44004	shortness of breath , ALTERED SENSORIUM	97.4	160/80	100	92	TEICOPLANIN, XOLABIN, LACOSAMIDE, LEVITERACITAM, PANTOPRAZOLE, SOLUMEDROL, SCORBIX , LANTUS, H.ACTRAPID, FEBUXOSTAT, ZINCOVIT, NoRADRELINE	No	dm on insulin, Hypertension, diabetic foot, stroke,tia	-	19	Yes	lama	Recovered
IGIB11303355	26.94	33.4	-	30	Male	-	No	RNA,Whole Blood, Serum, Plasma	44029	breathlessness, LOSS OF SMELL	-	-	-	-	Azithromycin, Zincovid	No	-	-	-	-	home quarantined	Recovered
IGIB11303358	28.57	22.76	-	30	Male	-	No	RNA,Whole Blood, Serum, Plasma	44029	fever, sore throat, LOSS OF SMELL	-	-	-	-	Azithromycin, Pentop,monitul	No	-	-	-	-	home quarantined	Recovered
IGIB11303508	22.94	28.45	-	67	Male	Delhi	No	RNA, Whole Blood, Serum	44019	fever ,breathlessness, DIFFICULTIES IN BREATHING	98.2	107/94	-	82	No	No	Hypertension	-	-	Yes	critical condition	Recovered
IGIB11303596	23.54	29.01	-	64	Male	Delhi	No	RNA, Whole Blood, Serum	44013	HOSPITALISED	94	95/20	-	-	No	No	-	-	-	No	Recovered	Recovered
IGIB11305680	10.25	12.74	-	65	Female	Delhi	-	RNA, Serum, Whole Blood	44056	fever shortness of breath	102.8	130/60	88	108	INJ REMDESIVIR, INJ FORPAR, INJ NEXFORT T, INJ SCORBIX, INJ SOLUMEDROL, INJ DEXAMETHASONE, INJ ERYTHROPOETIN, INJ DALTEPARIN, TAB PRAZOCIN, TAB AMLOGARD, 2 UNITS OF CONVALESCENT PLASMA, 1 UNIT OF PRBC	-	CKD ON HEMODIALYSIS	No	-	Yes	still hospitalized	Recovered
